# Supplementary material for: Individualized prescriptive inference in ischaemic stroke
Source: Nat Commun. 2025 Oct 16;16:8968. doi: 10.1038/s41467-025-64593-7 (PMC12531334; doi:10.1038/s41467-025-64593-7)
Supplement: Supplementary file 4 — Source data [file 41467_2025_64593_MOESM4_ESM.xlsx]

## Sheet: Figure 6
	Transcriptome ground truth																			Transcriptome ground truth
Allocation bias	0.868255	0.854077	0.837208	0.849146	0.808638	0.822949	0.812199	0.764633	0.75873	0.763175	0.685954	0.70008	0.645706	0.614855	0.604193	0.544367	Balanced accuracy		Allocation bias	2.77534	2.45484	2.2295	2.42762	2.14898	2.3838	2.16459	1.90728	1.81999	1.81191	1.34073	1.51322	1.08156	0.917382	0.87725	0.437573	Cohen’s d
	0.879913	0.841732	0.844962	0.832532	0.799448	0.815934	0.769976	0.745632	0.733003	0.781256	0.683829	0.665246	0.646654	0.588399	0.5791	0.520384				3.01832	2.11367	2.4219	2.37983	1.96989	2.10618	1.69156	1.74287	1.5059	2.04567	1.37781	1.07179	1.16593	0.56772	0.591586	0.101799
	0.878267	0.850911	0.848863	0.840052	0.813105	0.814455	0.787509	0.768397	0.744736	0.762667	0.675124	0.689191	0.64329	0.597528	0.57695	0.51926				2.94496	2.35791	2.50285	2.41832	2.08549	2.1365	1.80798	1.95782	1.59358	1.61397	1.21088	1.30197	1.05903	0.620471	0.565585	0.082788
	0.879618	0.858507	0.839211	0.849849	0.819361	0.817017	0.79321	0.764328	0.743789	0.765215	0.676862	0.70048	0.64967	0.608175	0.586897	0.527766				2.97812	2.47672	2.41958	2.57707	2.30499	2.19931	1.87848	1.92124	1.57983	1.71377	1.21528	1.50922	1.10983	0.752764	0.656168	0.186443
	0.874702	0.854475	0.846845	0.826346	0.801567	0.814498	0.796398	0.760157	0.728532	0.755848	0.667621	0.687185	0.641842	0.604274	0.578341	0.531193				2.87144	2.39637	2.48036	2.09981	1.99736	2.15678	1.96241	1.76169	1.36476	1.6239	1.05523	1.24773	0.974903	0.691894	0.558928	0.211372
	0.865054	0.846123	0.835095	0.821685	0.792881	0.804112	0.793284	0.760044	0.745058	0.75206	0.682887	0.700286	0.642166	0.603845	0.583508	0.549286				2.6954	2.32618	2.27019	1.98023	1.87169	2.03164	1.94387	1.82465	1.65474	1.65999	1.19447	1.46794	0.954184	0.690804	0.560115	0.424809
	0.863576	0.8517	0.827318	0.840385	0.796372	0.806581	0.784972	0.749478	0.745628	0.741276	0.676966	0.689611	0.64904	0.614448	0.580677	0.544592				2.66172	2.46563	2.32133	2.60076	1.99484	2.16228	2.0274	1.64703	1.65449	1.48103	1.22556	1.30609	1.14825	0.790308	0.522205	0.371933
	0.872429	0.854978	0.81939	0.829301	0.799049	0.783245	0.778408	0.75149	0.730784	0.733419	0.681791	0.703266	0.648202	0.625791	0.597589	0.564011				2.87055	2.67449	2.19986	2.36374	2.11998	1.75896	1.98095	1.72319	1.46225	1.46435	1.25661	1.584	1.07359	1.10211	0.736897	0.614033
	0.854228	0.841228	0.795714	0.817796	0.77128	0.761396	0.762494	0.7114	0.705557	0.713274	0.632608	0.642582	0.648516	0.585753	0.573974	0.533023				2.47544	2.54702	1.93567	2.31932	1.85496	1.57408	1.75419	1.36615	1.29877	1.3602	0.827934	0.888418	1.15594	0.535151	0.54581	0.23424
	0.839002	0.809308	0.768767	0.772962	0.741045	0.716584	0.728548	0.689593	0.674615	0.66678	0.632226	0.631445	0.596048	0.56754	0.557694	0.531604				2.58074	2.2303	1.89542	1.89303	1.66137	1.2859	1.41774	1.33608	1.08825	0.997298	0.86536	0.92614	0.623769	0.428747	0.332207	0.219212
	0.791558	0.781869	0.66994	0.717567	0.655975	0.607177	0.630232	0.630162	0.627734	0.545144	0.589039	0.582287	0.5689	0.568959	0.554713	0.534954				2.18594	2.13105	1.02584	1.68586	1.00188	0.498662	0.824301	0.92532	0.728634	0.0740351	0.5434	0.514217	0.323219	0.449449	0.31142	0.248717
	Response noise																			Response noise
	Receptome ground truth																			Receptome ground truth
Allocation bias	0.755362	0.75942	0.728375	0.744239	0.728535	0.701493	0.705016	0.676667	0.686482	0.664421	0.642044	0.636795	0.590466	0.597546	0.567191	0.541032	Balanced accuracy		Allocation bias	1.50666	1.67706	1.51705	1.54216	1.66101	1.34832	1.32091	1.24235	1.57721	1.25808	1.08739	0.914357	0.70196	0.73256	0.601569	0.344934	Cohen’s d
	0.756227	0.764019	0.74355	0.730042	0.733586	0.705872	0.698702	0.699276	0.687174	0.685552	0.653825	0.636763	0.615748	0.581446	0.574787	0.522337				1.4978	1.73791	1.63592	1.49716	1.73287	1.26525	1.30519	1.59423	1.6346	1.3169	1.41881	1.0135	1.00722	0.571502	0.748992	0.160321
	0.759464	0.759823	0.732931	0.739876	0.723031	0.70095	0.716349	0.697142	0.680082	0.676318	0.644248	0.655169	0.617198	0.578839	0.57262	0.534678				1.52702	1.64448	1.55267	1.55872	1.69285	1.32213	1.51152	1.49417	1.43724	1.2587	1.22267	1.28413	1.06486	0.582005	0.776233	0.280826
	0.760424	0.766219	0.735155	0.743779	0.728231	0.72407	0.725323	0.671501	0.680187	0.682087	0.633261	0.646895	0.614334	0.573068	0.562364	0.538412				1.57256	1.73974	1.61257	1.59875	1.72581	1.53886	1.53917	1.19642	1.48123	1.30512	1.13165	1.10514	1.0044	0.474389	0.634342	0.336348
	0.760379	0.757834	0.739871	0.747447	0.73483	0.732976	0.724173	0.70883	0.682662	0.680285	0.644702	0.644838	0.631027	0.605729	0.591294	0.551977				1.53128	1.62516	1.62143	1.60329	1.81661	1.69655	1.6595	1.53218	1.48591	1.19546	1.12466	1.12142	1.156	0.798034	0.812452	0.433531
	0.753228	0.761011	0.721281	0.749127	0.712489	0.694255	0.708524	0.683911	0.670316	0.648199	0.619352	0.630371	0.585813	0.58129	0.574649	0.525265				1.49328	1.66324	1.48162	1.70393	1.65699	1.18089	1.46887	1.37011	1.24461	1.19815	0.939836	1.05925	0.632585	0.600104	0.84054	0.187511
	0.744444	0.740868	0.737988	0.745184	0.71086	0.71673	0.716854	0.693794	0.666545	0.662672	0.634317	0.641145	0.602407	0.583329	0.556153	0.526703				1.44092	1.49924	1.68436	1.73545	1.49927	1.47843	1.61228	1.5145	1.16231	1.16642	1.01467	1.1021	0.752192	0.584876	0.490507	0.176902
	0.744855	0.739921	0.715647	0.725875	0.704567	0.700082	0.706984	0.653801	0.675736	0.649791	0.610369	0.607955	0.590249	0.566447	0.574035	0.519768				1.44443	1.52086	1.48485	1.56646	1.58474	1.25917	1.58011	1.03351	1.49236	1.0475	0.778329	0.655689	0.663646	0.351724	0.753587	0.106429
	0.735391	0.725733	0.701815	0.717089	0.693998	0.664484	0.695516	0.674562	0.631501	0.601563	0.604	0.608485	0.565997	0.572582	0.561047	0.536953				1.37539	1.42198	1.39895	1.45987	1.52596	1.16325	1.21072	1.3419	1.0813	0.662293	0.745328	0.79235	0.466412	0.509359	0.62915	0.284421
	0.722629	0.71713	0.670978	0.706172	0.663233	0.645045	0.676322	0.632614	0.618136	0.568014	0.58481	0.584842	0.56611	0.533138	0.548161	0.511947				1.3148	1.45662	1.05168	1.44553	1.23565	0.912559	1.1199	0.947753	1.08077	0.36973	0.708948	0.549811	0.542348	0.0612512	0.48059	0.0339851
	0.694975	0.692973	0.600986	0.681368	0.597159	0.569965	0.62543	0.594434	0.554904	0.540932	0.549632	0.573101	0.526529	0.531499	0.528398	0.509523				1.1786	1.26423	0.599032	1.21407	0.675582	0.334871	0.784931	0.640983	0.332372	0.157736	0.255756	0.421658	0.122753	0.0394887	0.249999	0.00750069
	Response noise																			Response noise
	Lesion mask inputs																			Lesion mask inputs
Allocation bias	0.770498	0.769706	0.735903	0.760451	0.708175	0.720636	0.723688	0.673072	0.680928	0.665075	0.621763	0.611365	0.585128	0.561077	0.56754	0.530408	Balanced accuracy		Allocation bias	1.74833	1.82468	1.48901	1.53895	1.47168	1.47064	1.54352	1.25523	1.38877	1.25366	0.976724	0.784368	0.750489	0.563349	0.622019	0.357901	Cohen’s d
	0.782557	0.755794	0.744536	0.736771	0.708371	0.701456	0.667558	0.670149	0.657171	0.683257	0.625656	0.594111	0.587117	0.537143	0.551842	0.497526				1.84513	1.58238	1.62845	1.45151	1.45935	1.20698	1.17906	1.34308	1.1797	1.31976	1.18296	0.675307	0.825654	0.293969	0.547842	0.0369619
	0.782719	0.765162	0.747237	0.748831	0.725243	0.71013	0.693217	0.68025	0.663298	0.662431	0.612711	0.62292	0.596569	0.548969	0.554151	0.517259				1.8401	1.67929	1.63296	1.53749	1.59793	1.3656	1.36602	1.3436	1.16646	1.08031	0.940424	0.94795	0.914913	0.387363	0.60316	0.210271
	0.780997	0.767971	0.748011	0.755494	0.737846	0.7286	0.693515	0.676164	0.669147	0.676762	0.613787	0.636209	0.593087	0.5578	0.558642	0.516372				1.85171	1.78066	1.71512	1.58131	1.78859	1.5677	1.37751	1.29082	1.2305	1.19986	0.952374	1.06769	0.85733	0.456371	0.60378	0.21227
	0.783763	0.761535	0.75663	0.740735	0.723225	0.737807	0.708412	0.696543	0.672549	0.676006	0.621507	0.62327	0.606505	0.576821	0.559118	0.519888				1.85542	1.68912	1.71164	1.38495	1.59653	1.65807	1.56565	1.42612	1.18405	1.16086	0.952273	0.892394	0.964173	0.629493	0.533515	0.230043
	0.76962	0.760069	0.72702	0.74497	0.704098	0.696986	0.696781	0.678082	0.653154	0.661547	0.611336	0.619962	0.580531	0.55466	0.550257	0.509314				1.72692	1.67437	1.44759	1.44195	1.44214	1.15727	1.43111	1.29599	1.06676	1.23121	0.858693	0.95951	0.647592	0.44448	0.50176	0.152611
	0.770505	0.755636	0.731887	0.76536	0.692035	0.719077	0.715579	0.667965	0.650987	0.64587	0.612971	0.610636	0.572896	0.559826	0.532257	0.511353				1.76387	1.66435	1.57521	1.81029	1.32365	1.42199	1.71888	1.20961	0.966333	0.989033	0.891042	0.830564	0.619801	0.46403	0.280528	0.152629
	0.788264	0.772722	0.724038	0.741594	0.71478	0.689127	0.695792	0.652186	0.656539	0.648026	0.602576	0.599519	0.569662	0.555027	0.555346	0.511873				1.94662	1.93548	1.48105	1.58567	1.63744	1.105	1.60355	1.06388	1.12854	1.02258	0.790712	0.683705	0.572439	0.435215	0.561517	0.156954
	0.772553	0.760008	0.712066	0.723008	0.695041	0.670225	0.677557	0.646118	0.630913	0.605555	0.577097	0.571597	0.576221	0.540349	0.536078	0.505512				1.76512	1.88741	1.41637	1.46041	1.47652	1.07916	1.18452	1.08958	0.922677	0.722251	0.616778	0.493734	0.641742	0.306903	0.389591	0.106508
	0.757108	0.730015	0.680243	0.69548	0.664015	0.640381	0.656984	0.621995	0.608487	0.58795	0.581415	0.561742	0.556305	0.510229	0.532131	0.488979				1.73516	1.75403	1.12823	1.2496	1.247	0.820645	1.05016	0.952147	0.82022	0.589764	0.69226	0.438114	0.537058	0.0581951	0.318958	-0.0459202
	0.713848	0.69679	0.617024	0.65505	0.595091	0.564189	0.579342	0.578029	0.561622	0.510673	0.533623	0.553347	0.523548	0.53236	0.517167	0.504592				1.55501	1.55768	0.751969	1.11465	0.749978	0.342456	0.623003	0.644457	0.414197	0.0417978	0.267373	0.381587	0.224654	0.264421	0.185553	0.101459
	Response noise																			Response noise
	Disconnectome map inputs																			Disconnectome map inputs
Allocation bias	0.867499	0.853149	0.855853	0.843063	0.838191	0.819063	0.796882	0.800074	0.776744	0.772318	0.725618	0.738645	0.68199	0.652825	0.607572	0.571356	Balanced accuracy		Allocation bias	2.48511	2.26171	2.9164	2.29537	2.6696	2.48666	2.01201	2.46886	2.21712	2.0824	1.78973	1.87614	1.44575	1.2328	0.921839	0.622109	Cohen’s d
	0.869545	0.859353	0.859433	0.843206	0.848708	0.840948	0.806857	0.791165	0.791842	0.808349	0.724411	0.726656	0.69647	0.653763	0.609566	0.58492				2.45435	2.45324	2.75186	2.42412	2.98268	2.70304	2.2924	2.48022	2.65434	2.52716	1.99723	1.86748	1.93017	1.35587	0.999378	0.896992
	0.870357	0.863997	0.855548	0.843677	0.832222	0.840357	0.809832	0.794379	0.79333	0.803076	0.721346	0.723087	0.689497	0.642202	0.624918	0.577552				2.46196	2.5179	2.64279	2.38814	2.57744	2.67618	2.27842	2.29803	2.47919	2.52702	1.86989	1.82186	1.81821	1.12605	1.17276	0.701293
	0.864546	0.862528	0.853253	0.841951	0.83634	0.819887	0.813848	0.797903	0.785559	0.776926	0.712748	0.721041	0.671019	0.634124	0.626233	0.569412				2.39252	2.50619	2.65779	2.38676	2.55226	2.39047	2.21759	2.51418	2.56594	2.08674	1.68614	1.85955	1.33867	1.04553	1.03774	0.617214
	0.85292	0.855139	0.841429	0.841597	0.815601	0.808324	0.815096	0.776932	0.758391	0.781712	0.709692	0.726645	0.682697	0.641261	0.611801	0.582657				2.1968	2.35563	2.48296	2.39425	2.31494	2.16039	2.31006	2.02225	1.91883	2.15776	1.58558	1.71477	1.5701	0.981012	0.952102	0.715354
	0.854937	0.854575	0.84833	0.841723	0.833503	0.8231	0.810615	0.798518	0.783912	0.752959	0.712856	0.737718	0.684452	0.652624	0.624388	0.597301				2.27211	2.31852	2.66808	2.2929	2.63032	2.69101	2.34815	2.6409	2.3886	1.80831	1.61972	2.08857	1.54211	1.29284	1.19226	0.928829
	0.841345	0.836898	0.845909	0.830975	0.811467	0.799462	0.799411	0.766777	0.760426	0.753533	0.689711	0.723618	0.662084	0.659777	0.595116	0.574062				2.08851	2.1139	2.63666	2.14746	2.34125	2.17547	2.21697	2.05129	2.14926	1.75083	1.38844	1.76076	1.2428	1.26806	0.874041	0.637522
	0.850375	0.846107	0.826342	0.834877	0.809087	0.795839	0.79983	0.777185	0.75042	0.739448	0.700886	0.711395	0.670476	0.654921	0.597814	0.593705				2.25578	2.28188	2.27657	2.33204	2.38536	2.15933	2.30907	2.37377	2.20296	1.68194	1.66942	1.76052	1.53612	1.46935	0.904206	1.11699
	0.838165	0.837682	0.8139	0.81439	0.801163	0.762635	0.773902	0.757399	0.739181	0.695682	0.676138	0.702561	0.642903	0.637608	0.611199	0.584265				2.13597	2.18316	2.38785	2.11375	2.3734	1.72636	2.01691	2.18414	1.80003	1.21518	1.25129	1.56985	0.954256	1.01644	0.88238	0.785196
	0.814023	0.810013	0.780713	0.777526	0.75864	0.733829	0.736425	0.706115	0.690553	0.65283	0.630861	0.648928	0.608447	0.5905	0.58279	0.562854				1.92874	2.01355	1.98981	1.88255	1.89986	1.53766	1.58601	1.46546	1.38637	0.837369	0.781393	0.951474	0.667586	0.471794	0.515627	0.438679
	0.80926	0.801185	0.685337	0.735923	0.69207	0.621062	0.675979	0.665361	0.636755	0.560962	0.602832	0.610824	0.565301	0.585207	0.549235	0.539986				2.08748	2.05242	1.04314	1.60626	1.2342	0.549337	1.10714	1.30249	0.850528	0.0723465	0.612059	0.692783	0.181444	0.422071	0.194369	0.154289
	Response noise																			Response noise
	Allocation bias by location																			Allocation bias by location
Allocation bias	0.818793	0.815472	0.785456	0.802597	0.770617	0.758794	0.760494	0.721926	0.727452	0.711429	0.666778	0.673053	0.628501	0.597335	0.591571	0.531982	Balanced accuracy		Allocation bias	2.09769	2.10757	1.80321	1.83273	1.95133	1.66401	1.71841	1.50044	1.76399	1.44585	1.18185	1.23552	0.933888	0.717362	0.662183	0.29012	Cohen’s d
	0.816043	0.803249	0.788563	0.795483	0.767269	0.749899	0.761054	0.734448	0.713592	0.730556	0.668635	0.673557	0.634843	0.595857	0.588061	0.531396				2.00529	1.80196	1.87578	1.81525	1.77621	1.48352	1.74928	1.66479	1.58282	1.80881	1.29644	1.20379	1.10326	0.619449	0.742019	0.259865
	0.821428	0.807011	0.787373	0.802749	0.767827	0.748098	0.768548	0.740511	0.698837	0.706725	0.65806	0.680288	0.62218	0.583257	0.585632	0.527205				2.1059	1.95177	1.89628	1.88429	1.85537	1.57263	1.87946	1.77568	1.36772	1.3471	1.1108	1.38942	0.92062	0.497922	0.741628	0.197714
	0.824512	0.814122	0.780089	0.801611	0.763834	0.775074	0.758053	0.723951	0.709578	0.722542	0.661469	0.677711	0.626951	0.591322	0.587734	0.541023				2.17469	2.01564	1.87114	1.88594	1.91517	1.94565	1.76345	1.58408	1.48637	1.57539	1.18502	1.31537	0.959355	0.59575	0.791494	0.3654
	0.81816	0.80567	0.787788	0.793961	0.766193	0.760437	0.763398	0.722753	0.700617	0.720815	0.651577	0.659991	0.620479	0.595425	0.585334	0.542012				2.07173	1.95326	1.9019	1.83419	1.89434	1.78503	1.98135	1.55228	1.37143	1.47568	1.07832	1.1881	0.886312	0.626434	0.720989	0.351796
	0.809024	0.798028	0.771294	0.782861	0.74464	0.730324	0.749758	0.709004	0.680088	0.695096	0.640064	0.656077	0.606396	0.582072	0.56623	0.532215				2.00048	1.94137	1.66656	1.77925	1.66009	1.29898	1.79445	1.42368	1.12554	1.33243	0.936518	1.20133	0.734082	0.524895	0.508185	0.278135
	0.795607	0.78711	0.788654	0.791578	0.748396	0.752154	0.734872	0.717512	0.699721	0.70339	0.643946	0.661331	0.621388	0.588585	0.560479	0.525918				1.82059	1.84771	2.03829	2.0589	1.68735	1.6696	1.76216	1.51055	1.2725	1.29741	0.951741	1.17186	0.763488	0.592188	0.357411	0.174811
	0.801096	0.785191	0.762123	0.767811	0.753712	0.745804	0.725933	0.6877	0.707368	0.711698	0.641546	0.639894	0.634306	0.589838	0.592184	0.539762				1.90962	1.91937	1.67141	1.74107	1.80523	1.43095	1.73929	1.12467	1.4535	1.43269	0.88186	0.897659	0.936178	0.584608	0.736692	0.32969
	0.777544	0.766981	0.749053	0.747203	0.730215	0.728855	0.679966	0.690536	0.690075	0.682408	0.620027	0.607955	0.640098	0.567043	0.57293	0.518976				1.68876	1.79078	1.57027	1.59027	1.63787	1.45169	1.25228	1.37995	1.50621	1.1823	0.772082	0.767841	1.06369	0.410916	0.587599	0.116507
	0.764965	0.739239	0.741269	0.706324	0.718219	0.725438	0.641757	0.657817	0.671403	0.646323	0.609184	0.589666	0.60712	0.541416	0.559298	0.514465				1.69198	1.64604	1.66919	1.3371	1.59337	1.57162	1.01728	1.1104	1.31489	0.849556	0.774879	0.552491	0.78391	0.173768	0.409014	0.0782582
	0.743267	0.73976	0.723898	0.70042	0.692809	0.688594	0.628098	0.655737	0.656478	0.646185	0.599619	0.595569	0.609774	0.530606	0.571407	0.504175				1.61694	1.68454	1.5156	1.34004	1.35924	1.20525	0.869229	1.17436	1.00559	0.945376	0.675787	0.636144	0.737322	0.0543483	0.587196	-0.0343124
	Response noise																			Response noise
	Unobservable allocation bias																			Unobservable allocation bias
Allocation bias	0.813316	0.805097	0.783637	0.798689	0.767828	0.768642	0.762363	0.72077	0.719429	0.718481	0.662238	0.665302	0.609151	0.615625	0.580401	0.553326	Balanced accuracy		Allocation bias	1.98859	1.98498	1.82526	1.89203	1.78816	1.84315	1.76837	1.56991	1.56831	1.53555	1.23348	1.13471	0.820561	0.950594	0.814093	0.48196	Cohen’s d
	0.828344	0.807683	0.802495	0.773306	0.767346	0.773654	0.713267	0.711387	0.707637	0.739199	0.669748	0.628777	0.628864	0.573979	0.565964	0.511262				2.19546	2.06789	2.04245	1.80413	1.88422	1.74495	1.3683	1.65482	1.48713	1.49743	1.46924	0.860343	1.06001	0.509153	0.592416	-0.00816325
	0.823276	0.809064	0.79816	0.783339	0.771214	0.769109	0.740697	0.727327	0.727764	0.734113	0.662308	0.665025	0.63907	0.593712	0.564079	0.526236				2.08106	2.0123	1.97001	1.83603	1.83853	1.73326	1.54558	1.63546	1.62145	1.47842	1.30349	1.15232	1.18738	0.727439	0.58339	0.148159
	0.823625	0.816815	0.797634	0.799371	0.786697	0.768298	0.765041	0.714872	0.716449	0.726722	0.65006	0.671026	0.637989	0.591053	0.562319	0.524811				2.10966	2.16272	2.01839	1.99394	2.01821	1.70261	1.73958	1.46019	1.51775	1.40568	1.13685	1.25586	1.13393	0.655907	0.519097	0.146673
	0.824563	0.813065	0.802379	0.785421	0.772357	0.789667	0.762175	0.74789	0.712056	0.717161	0.66122	0.672959	0.65291	0.61453	0.584	0.540488				2.09304	2.0229	2.04118	1.70579	1.86536	2.00014	1.73859	1.72767	1.41689	1.312	1.08245	1.14778	1.22331	0.855745	0.659365	0.288749
	0.816709	0.814595	0.788753	0.794014	0.763323	0.771006	0.758456	0.737002	0.73754	0.706811	0.663184	0.675708	0.622477	0.603778	0.591934	0.542717				2.00816	2.02893	1.96175	1.7415	1.79832	1.83298	1.7025	1.74026	1.80992	1.43434	1.17332	1.26828	0.826599	0.780917	0.818994	0.338913
	0.819222	0.812541	0.778875	0.801356	0.760193	0.772583	0.771963	0.726643	0.713708	0.701805	0.668013	0.670988	0.6308	0.60977	0.57674	0.545661				2.09723	2.03077	1.87127	1.99684	1.73223	1.85672	1.98712	1.60913	1.47926	1.30847	1.28968	1.1975	1.11867	0.797344	0.671546	0.390351
	0.824837	0.817508	0.775511	0.793775	0.752184	0.738844	0.764804	0.720195	0.700527	0.672495	0.651747	0.671327	0.605066	0.603342	0.579813	0.544719				2.13932	2.13889	1.89972	1.92929	1.79447	1.53313	1.92934	1.62724	1.43388	1.05687	1.14336	1.21764	0.762968	0.807709	0.737506	0.342535
	0.820132	0.807946	0.752267	0.794749	0.737438	0.699068	0.782551	0.696872	0.649089	0.633712	0.61729	0.643637	0.576901	0.591412	0.562673	0.550652				2.04865	2.06411	1.70055	1.961	1.68341	1.23474	1.88555	1.31357	0.924498	0.792265	0.797035	0.890159	0.52571	0.624739	0.578898	0.409509
	0.80279	0.793388	0.700707	0.777577	0.688569	0.638743	0.774472	0.666228	0.62317	0.589714	0.608992	0.628069	0.556004	0.55994	0.546884	0.529438				2.00445	2.04398	1.20929	1.88295	1.28129	0.748679	1.77868	1.16618	0.836281	0.482481	0.785886	0.934021	0.38826	0.349663	0.380819	0.173566
	nan	nan	0.549881	nan	0.560681	0.493087	nan	0.569023	0.526871	0.446373	0.539678	0.560115	0.48568	0.571061	0.511859	0.540706				nan	nan	0.208203	nan	0.348525	-0.411904	nan	0.431797	-0.00593396	-0.805819	0.153014	0.303113	-0.385165	0.506879	0.00693215	0.27357
	Response noise																			Response noise

## Sheet: Figure 7
Prescriptive performance by response noise																			Prescriptive comparison by response noise
Response noise	0.945442	0.997957	0.876885	0.692221	0.875097	0.674648	0.651644	0.703367	0.668288	0.822801	0.791344	0.89936	0.740875	0.816691	0.943252	0.919884	Balanced accuracy		Response noise	9.48442	26.6493	1.65441	1.39575	2.12612	1.63782	1.16493	2.07005	2.54457	4.98971	1.09809	8.62772	0.591796	4.33034	11.8999	7.62031	Cohen’s d
	0.935972	0.981417	0.850994	0.68331	0.77794	0.66332	0.664457	0.683645	0.667414	0.807095	0.792042	0.883192	0.764597	0.80652	0.931082	0.916834				8.38442	13.1475	1.5436	1.37172	1.25184	1.59764	1.41872	1.84878	2.69118	5.0233	1.11414	7.35031	0.858116	4.04446	9.2133	7.79057
	0.875371	0.761841	0.828312	0.644477	0.718533	0.64711	0.67314	0.661101	0.688402	0.774781	0.736523	0.86118	0.719235	0.784757	0.911229	0.894072				4.84844	1.3474	1.57526	1.20178	1.14779	1.40923	1.81008	1.71489	3.86948	3.6516	0.868598	5.28247	0.675044	3.77814	6.10956	5.2046
	0.912906	0.959161	0.839917	0.681551	0.788925	0.656129	0.64441	0.657128	0.645039	0.777307	0.780851	0.858946	0.751055	0.772253	0.911618	0.893969				7.02646	7.57884	1.65309	1.43954	1.46926	1.4305	1.05667	1.87445	2.88999	4.22706	1.02283	6.09281	0.741027	3.429	7.08982	6.22179
	0.838385	0.757091	0.794924	0.650474	0.673489	0.614669	0.673228	0.647796	0.680109	0.746168	0.722727	0.808104	0.726509	0.757489	0.880146	0.878374				4.7734	1.4153	1.4445	1.3735	0.988816	1.25761	2.02002	1.72776	3.73772	3.49476	0.800759	4.27449	0.899912	3.56579	5.28509	4.98862
	0.818582	0.790751	0.79808	0.638682	0.64563	0.615573	0.656564	0.644278	0.650314	0.729142	0.69717	0.808557	0.704751	0.75507	0.88637	0.874343				4.15234	1.58957	1.42751	1.29935	0.841443	1.08347	1.36285	1.57209	2.76808	2.73464	0.640124	3.51234	0.699483	3.12693	4.78035	4.12353
	0.854618	0.916427	0.766329	0.670449	0.69512	0.616037	0.624064	0.621688	0.635604	0.725408	0.777185	0.785457	0.75443	0.726218	0.861381	0.855779				4.79604	4.53988	1.04482	1.40157	0.903591	1.03546	0.865883	1.43134	2.42484	2.86377	1.32997	3.39702	0.700831	2.43262	4.5637	4.83804
	0.794299	0.745193	0.747187	0.620084	0.625573	0.594796	0.648343	0.604816	0.636615	0.701074	0.700561	0.753158	0.680181	0.714565	0.832149	0.835254				4.37443	1.49008	1.21257	1.21535	0.871093	1.03324	1.48432	1.33717	3.03683	2.79697	0.757094	3.47847	0.523591	2.89713	4.31206	4.64106
	0.752639	0.750453	0.729622	0.629675	0.584205	0.568997	0.638814	0.605521	0.629261	0.680662	0.673618	0.728642	0.675828	0.709763	0.824697	0.820604				3.78162	1.56253	1.24936	1.32249	0.644992	0.842862	1.39522	1.36398	2.29222	2.70723	0.435094	2.66304	0.662281	3.15793	4.64568	3.95391
	0.746175	0.769395	0.754582	0.610714	0.507722	0.536032	0.626218	0.614345	0.624318	0.671302	0.655168	0.744779	0.665502	0.709846	0.84079	0.834112				3.20214	1.43802	1.25689	1.17161	0.195468	0.556299	1.17418	1.27959	1.99531	1.91687	0.319588	2.32612	0.577473	2.48408	3.54155	3.16351
	0.701127	0.715976	0.663862	0.58292	0.520795	0.551917	0.612737	0.563493	0.59655	0.639534	0.655065	0.659644	0.619206	0.660997	0.739009	0.749541				3.69913	1.48932	0.863318	0.984867	0.380384	0.717538	0.923249	1.05335	1.81386	2.27709	0.492144	2.08446	0.203354	2.39237	3.51991	3.6857
	0.718906	0.709527	0.658571	0.583556	0.567502	0.555339	0.611316	0.570502	0.603761	0.634498	0.650406	0.681567	0.619827	0.647355	0.756686	0.761704				3.23633	1.33048	0.62138	1.01063	0.536862	0.660019	0.921745	1.35047	2.06586	1.93794	0.313132	2.26562	0.101332	1.73792	3.34938	3.62628
	0.641685	0.652234	0.638772	0.579988	0.498061	0.504717	0.604262	0.570257	0.595886	0.599911	0.607092	0.622567	0.605857	0.641877	0.715573	0.699132				2.66317	0.998846	0.935045	0.868107	0.212997	0.435857	0.970531	1.22951	1.90246	1.53355	0.0211227	1.21628	0.205543	2.46982	3.50951	2.44566
	0.634004	0.650819	0.582834	0.546672	0.466626	0.505113	0.565385	0.525512	0.564523	0.587758	0.603624	0.612073	0.561647	0.595486	0.664882	0.670177				2.39159	1.07627	0.24501	0.586042	0.125036	0.101014	0.416269	0.398901	1.15716	1.29319	0.000774712	1.40057	-0.102175	1.1776	2.65225	2.85418
	0.615581	0.627849	0.576136	0.531462	0.457245	0.498177	0.567092	0.525736	0.558636	0.569009	0.582059	0.579614	0.579338	0.594784	0.62345	0.638604				2.77183	1.01755	0.63776	0.459517	0.144883	0.340932	0.517575	0.441114	1.23587	1.20845	-0.164559	1.07245	0.0795115	1.57875	2.45776	3.41552
	0.562906	0.59707	0.52044	0.515394	0.402681	0.474534	0.529858	0.505694	0.529598	0.555862	0.559501	0.543349	0.497308	0.540559	0.575451	0.587005				1.28732	0.794684	0.0389974	0.204322	-0.091857	-0.0341782	0.103767	0.121182	0.359141	0.899246	-0.267407	0.457666	-0.432869	0.424182	1.62666	1.98725
	Functional deficit category																			Functional deficit category
Prescriptive performance by allocation bias																			Prescriptive comparison by allocation bias
Allocation bias	0.79258	0.754912	0.753132	0.639882	0.656456	0.583585	0.622859	0.625635	0.623108	0.698088	0.6918	0.780847	0.678599	0.735852	0.841434	0.818459	Balanced accuracy		Allocation bias	2.98579	1.34317	1.21816	1.27508	0.95794	0.857226	0.996438	1.37228	1.92856	2.02411	0.234651	2.93449	0.430938	2.44663	3.83806	3.21178	Cohen’s d
	0.81083	0.735081	0.755713	0.610297	0.601927	0.593896	0.634749	0.64591	0.650925	0.702238	0.688882	0.746161	0.675939	0.726055	0.823647	0.823685				3.2844	1.32664	1.07418	0.984981	0.49209	0.936736	1.09852	1.67136	2.52769	2.25948	0.412589	2.12413	0.39735	2.38578	3.40432	3.56645
	0.804527	0.73855	0.765432	0.618868	0.616872	0.580976	0.620787	0.621769	0.637171	0.699447	0.699755	0.754679	0.69338	0.731104	0.83785	0.831801				3.13063	1.36164	1.10674	1.08038	0.664715	0.889773	0.978537	1.33621	2.13804	2.35044	0.528328	2.31217	0.545671	2.55574	3.83451	3.85252
	0.811058	0.740329	0.748556	0.633141	0.637331	0.606883	0.62562	0.619877	0.626312	0.708935	0.691393	0.758429	0.691073	0.72792	0.832473	0.833704				3.30456	1.37682	1.03822	1.14916	0.742845	1.18553	1.03675	1.19816	1.92008	2.67053	0.473994	2.27202	0.538629	2.48464	3.54088	3.80877
	0.798846	0.824419	0.736811	0.649146	0.616481	0.596043	0.638489	0.606466	0.613825	0.707801	0.694614	0.760656	0.681732	0.725434	0.836896	0.825724				3.00328	2.25756	0.88101	1.30044	0.568557	0.995108	1.18847	1.12046	1.75781	2.43757	0.596824	2.51613	0.465215	2.5831	3.75089	3.57422
	0.798205	0.75303	0.737435	0.632326	0.571098	0.599468	0.627978	0.611434	0.640856	0.693442	0.694265	0.762496	0.666182	0.707558	0.829261	0.826401				3.11458	1.4735	0.966832	1.15313	0.545458	0.996313	0.958384	1.27977	2.08444	2.20215	0.581134	2.6572	0.442318	2.21691	3.54706	3.60662
	0.794903	0.820728	0.728647	0.600751	0.569836	0.587878	0.636628	0.621833	0.640284	0.695336	0.683855	0.759789	0.683962	0.713887	0.826222	0.818653				3.19511	2.32366	0.960593	0.94813	0.468035	0.948963	1.27275	1.5584	2.40547	2.11306	0.805522	2.54061	0.584949	2.41558	3.55796	3.39467
	0.784868	0.794989	0.732614	0.604271	0.605804	0.583305	0.630555	0.599419	0.610975	0.700877	0.681669	0.738373	0.700025	0.703094	0.811977	0.808667				3.06444	1.83723	1.05754	0.973545	0.613663	0.943812	1.26856	1.28223	1.93667	2.28622	0.595471	2.25231	0.684485	2.39744	3.09274	3.28543
	0.754115	0.718097	0.706277	0.63117	0.587652	0.570516	0.621258	0.587689	0.615912	0.681798	0.691343	0.716695	0.630026	0.687633	0.792317	0.78704				2.62311	1.22074	0.968699	1.32141	0.588808	0.780345	1.12606	1.04655	2.07922	2.1402	0.690177	1.98553	0.2405	2.00442	2.83441	2.74207
	0.690846	0.702327	0.686369	0.576299	0.574669	0.548262	0.617056	0.572782	0.604972	0.65912	0.669384	0.687209	0.633436	0.64404	0.753827	0.756076				1.97961	1.27436	0.859419	0.819775	0.388812	0.697276	0.842575	0.96843	1.90351	1.55131	0.605946	1.8611	0.418712	1.24981	2.24953	2.36946
	0.600114	0.587893	0.614936	0.535113	0.58112	0.509294	0.582317	0.54398	0.584278	0.608394	0.605737	0.639026	0.569475	0.598179	0.639228	0.656953				1.07086	0.728348	0.554358	0.412818	0.744474	0.389872	0.854384	0.539189	1.36088	1.11215	0.62177	1.4851	-0.0596792	1.24942	1.33336	1.45773
	Functional deficit category																			Functional deficit category

## Sheet: Supp. Tab. 1
Lesions, N = 4,119, threshold = 0.05
	Receptome				Transcriptome
	Linear separability		Overlap	N	Linear separability		Overlap	N
	OR	XOR			OR	XOR
Hearing	0.618162	0.984524	0.603279	305	0.684185	0.949107	0.506211	322
Language	0.567079	nan	0.4625	240	0.990809	0.990809	0	264
Introspection	0.799464	0.856667	0.308511	94	0.739405	0.908333	0.291262	103
Cognition	0.545621	0.5	0.321429	196	0.652638	0.919167	0.547619	168
Mood	0.592593	0.666667	0.516129	31	0.9375	1	0.193548	31
Memory	0.58006	0.642857	0.779412	136	0.592684	0.954167	0.649682	157
Aversion	0.602976	0.685714	0.340909	88	0.694881	0.78	0.34375	96
Coordination	0.81627	0.95	0.412844	109	0.648274	0.883333	0.542857	105
Interoception	0.622608	0.938141	0.668687	495	0.576918	0.9025	0.665298	487
Sleep	0.702024	0.9375	0.337349	83	0.721667	0.908333	0.372549	102
Reward	0.693674	0.9	0.355263	304	0.55	0.666667	0.0393258	356
Visual recognition	0.875833	1	0.151163	86	0.783571	0.895	0.190476	84
Visual perception	0.761999	0.772222	0.318182	154	0.65475	0.95	0.505682	176
Spatial reasoning	0.657644	0.925	0.594203	207	0.818704	0.955357	0.338912	239
Motor	0.737118	0.940278	0.402878	278	0.993333	0.993333	0.00617284	324
Somatosensory	0.69339	0.902121	0.464419	267	0.981044	0.992308	0.00895522	335

## Sheet: Supp. Tab. 2
Disconnectomes, N = 4,119, threshold = 0.05, p > 0.5
	Receptome				Transcriptome
	Linear separability		Overlap	N	Linear separability		Overlap	N
	OR	XOR			OR	XOR
Hearing	0.645167	0.986806	0.614055	868	0.703806	0.986147	0.511838	887
Language	0.59341	0.5	0.659884	688	0.988752	0.997571	0.00940071	851
Introspection	0.665603	0.989916	0.545276	508	0.846322	0.98975	0.22292	637
Cognition	0.574193	0.8	0.573271	853	0.580383	0.982121	0.743064	829
Mood	0.604546	0.988194	0.604396	364	0.645088	0.948512	0.587927	381
Memory	0.617098	nan	0.408998	978	0.565776	0.958333	0.707853	955
Aversion	0.608192	0.769231	0.645376	1503	0.555677	0.953318	0.800149	1346
Coordination	0.52908	0.771605	0.698462	325	0.606597	0.9425	0.616402	378
Interoception	0.553785	0.903301	0.761351	1806	0.583066	0.8225	0.675214	1872
Sleep	0.651649	0.939331	0.553281	3078	0.615787	0.992849	0.630349	2781
Reward	0.629033	0.974426	0.658037	1854	0.660421	0.971633	0.549925	1993
Visual recognition	0.848141	0.987917	0.167164	335	0.838417	0.96348	0.215488	297
Visual perception	0.6263	0.842857	0.469287	407	0.57741	0.9	0.234043	376
Spatial reasoning	0.661595	0.972305	0.407517	1011	0.713552	0.951181	0.406721	863
Motor	0.697352	0.969676	0.460976	1230	0.902689	0.997727	0.157102	1394
Somatosensory	0.699657	0.966364	0.451747	1202	0.905416	0.999091	0.158374	1427

## Sheet: Supp. Figs 9,10
Age (years)	Sex	Lesion volume (mL)
		4.064
		4.592
53.7425	M	2.056
		43.792
		2.384
		0.272
88.4753	F	0.464
73.3178	M	0.92
69.1836	M	2.392
72.674	F	0.88
59.2174	F	1.28
		3.096
48.3233	M	2.384
73.2146	M	1.536
65.0977	M	0.672
51.2329	F	2.52
		0.416
		0.168
61.1269	M	0.528
60.0338	M	0.12
50.1452	M	12.232
61.2384	M	30.584
78	M	1.424
		3.688
51.1735	F	10.944
68.0877	F	0.808
69.1945	F	45.008
61.1963	M	5.024
64.2091	M	3.856
87.0721	F	28.096
66.2575	M	19.608
		4.84
72.1132	F	5.008
		54.608
88.2155	F	38.944
66.147	M	1.424
56.9781	M	34.808
80.074	F	20.216
48.3534	M	20.448
75.4521	M	45.552
55.8557	F	5
77.1553	F	0.576
72.4123	M	9.152
22.8712	F	9.352
84	M	1.376
69.3137	M	0.336
62.1658	F	0.488
81.6685	M	0.312
74.1479	F	11.104
74.1479	F	0.712
74.1479	F	29.464
17	M	34.8
		0.784
79.063	M	0.816
61.5836	M	153.712
		6.176
69.2575	F	10
58.0183	M	0.448
64.0612	M	0.52
82.0438	M	0.568
64.347	M	4.6
		21.104
		20.896
74.3918	M	2.216
20.4192	F	54.592
57.3562	M	0.832
96	M	20.672
62.1479	M	32.568
53.2356	F	0.672
63.0429	M	0.312
		0.496
44.3342	F	22.368
57.589	M	1.264
		0.792
		0.112
43.8849	M	85.448
		20.744
		25.56
59.1781	F	15.368
81	M	44.336
63	M	0.384
		0.608
76.2904	F	18.28
50.1708	M	1.136
		2.496
44.1836	F	2.032
50.0411	M	13.432
77.2868	M	26.256
40.2822	F	11.328
40.2822	F	102.576
		2.256
78.2068		0.776
68	M	2.016
38.7863	F	28.96
70.1014	M	2.224
63.2393	M	28.096
77.8932	F	7.024
		0.224
28.1342	F	4.04
71.3945	M	8.936
70.6192	M	65.392
		135.848
65.5205	F	8.72
85.5507	F	9.776
		3.856
43	M	24.816
60.1945	F	5.68
		0.64
		0.504
60.4411	M	20.448
		0.128
78.9973	M	22.096
52.9068	F	1.896
72.3315	F	19.072
54.0493	F	0.68
33.2425	F	1.976
68.4877	F	0.92
84	F	19.72
		0.28
55.2283	M	0.208
85.5014	M	1.304
		0.368
69.9671	M	17.68
		0.44
54.9726	F	1.736
84.6466	F	2.928
76.8822	F	1.656
83.1114	M	2.648
72.6548	M	0.984
54.2749	M	0.352
79	M	0.64
60.8795	F	4.184
72.0201	M	22.856
71.0913	M	1.28
55.1452	M	0.8
55.9726	F	0.472
89.0452	M	6.04
62.6758	M	0.76
62.6758	M	32.688
41.0315	M	0.08
79.274	F	29.44
59.2753	M	0.368
		18.256
80		1.096
79.0447	F	29.792
86.1498	F	153.544
42.0995	F	5.68
42.0995	F	1.512
70.2721	M	2.072
50.7479	F	2.616
38.3881	F	1.312
53.0731	F	0.568
65.2457	M	2.352
75.2584	F	2.312
66.4795	F	0.376
60.0548	M	5.4
56.4438	M	59.848
67.021	M	0.168
61.7863	F	4.896
32.9726	M	0.232
52.1685	M	1.008
60.6639	F	35.352
55.4425	F	1.184
60.0913	M	20.984
67.0685	M	0.504
76.1817	F	5.616
76	M	5.088
72.2721	F	3.264
65.3023	M	3.904
58.0822	F	0.224
68.0384	M	5.312
53.1589	F	1.416
31.2384	M	2.408
82.3005	F	9.888
56.147	M	1.208
61.2475	F	0.736
46.0612	M	9.152
56.2941	M	23.704
48	M	3.44
		22.008
44.2091	M	0.328
58.2831	F	1.56
90.1603	F	31.648
71.2493	M	1.216
50.2822	F	0.928
76.1689	M	0.288
59.8402	M	2.464
87.0265	F	1.328
32.0219	M	1.92
32.0219	M	1.984
73	F	0.128
32.0219	M	2.52
43.1726	M	2.864
72.1361	M	1.64
63.3032	M	2.12
84.1717	F	6.392
72.0868	M	1.52
68.0731	F	62.776
55.0393	M	0.36
84.0731	M	4.96
56.1589	M	1.344
40.01	M	3.592
54	F	0.552
60.2292	M	0.824
76.105	M	0.608
65.0521	M	0.832
44.0128	F	8.088
72	F	1.64
46.2804	F	3.872
46.1032	M	9.496
54.7142	M	95.44
70.2667	M	0.976
77.2858	M	38.328
50.2438	F	0.304
89.0356	M	39.528
85.3489	F	6.888
70	M	2.472
75.2283	M	0.064
68.3151	F	4.416
81.3242	F	1.704
55.7973	F	0.224
66.5799	M	1.352
69.3087	F	0.328
73.1315	F	1.76
71.2895	M	6.16
86.3032	M	1.792
43.0721	M	0.104
		14.152
73.3068	F	0.616
68.0365	M	21.424
53.0721	F	1.272
90.2685	F	84.544
80.0767	M	12.552
76.1772	M	8.72
94.2712	F	28.088
		0.152
61.316	M	0.784
61.2511	F	3.728
78	F	9.192
73.2091	M	5.864
58.3452	F	10.848
85.1132	M	4.552
70.3233	M	0.976
75.116	M	5.04
85.2064	F	2.056
57.3169	M	29.52
80.0749	F	17.192
54.0201	M	4.96
54.0201	M	5.672
60.2895	M	0.184
		70.112
54.1333	M	3.512
87.2594	F	0.6
33.1352	F	2.296
85.1662	M	22.912
47.2393	F	1.096
51.2137	M	0.688
47.1726	M	0.52
91.2475	F	2.16
46.3379	M	106.912
46.3379	M	12.168
78.1219	F	26.424
87.1598	F	1.464
54.105	M	37.56
85.2694	F	62.632
85.2548	M	2.784
37.0237	M	20.552
59.2192	F	23.984
92.1215	F	0.056
70.1872	F	0.224
51.1352	M	11.984
86.3525	F	4.384
87.2539	F	17.168
		1.144
		11.088
86.2767	F	2.464
71.2594	M	2.272
62.0822	M	2.736
63.6247	M	2.224
		6.336
		0.12
		0.6
63.926	M	0.56
83.2201	M	0.8
69.0822	F	0.872
104.241	F	70.4
74.9388	F	5.544
69.9151	F	11.656
81.9534	M	191.288
81.3333	F	0.936
86.1717	F	14.064
81	F	8.48
84.9205	F	1.672
79.5151	M	338.744
86.4932	M	26.376
76.2658	M	17.08
91.5192	F	15.304
85.5247	F	0.248
72.3452	M	96.944
46.032	F	52.136
68.1014	F	19.72
		5.768
73.0849	M	1.704
48.5014	M	11.616
88.0301	F	42.024
72.1352	F	5.976
62.0804	M	5.104
74.4973	M	1.192
78.3014	M	12.456
41.0575	F	16.056
41.0575	F	5.432
61.1461	F	0.12
		2.168
55.3114	F	0.44
59.4658	M	8.912
67.3333	M	0.64
76.8247	M	0.536
76.8247	M	1.376
66.7945	M	37.472
		0.68
83.1571	F	15.864
74.0329	M	0.368
88.3078	F	1.344
48.5123	M	0.936
65.3507	F	1.04
65.1379	F	0.128
52.2584	F	0.504
74.0858	F	13.856
56.1845	F	2.264
77.0612	M	15.928
85.2521	M	0.296
54.2183	M	0.192
78.3068	F	15.144
87.2644	F	2.744
		0.344
71.4384	M	8.152
83.1315	F	0.904
77.2868	F	1.856
69.4274	F	13.504
46.1123	F	4.416
		0.352
53.2292	M	0.648
92.2228	F	2.52
63.4795	M	8.296
		0.216
		2.736
		1.472
		9.184
75.6301	F	0.224
75.6301	F	0.144
79.1306	F	22.528
59.6192	M	124.152
67.2037	F	4.504
51.1726	F	2.392
51.1726	F	4.616
62.2411	F	13.672
		7.696
48.5607	M	1.76
48.5607	M	10.928
51.2941	F	0.744
64.1205	M	0.44
		37.152
73.1215	F	0.904
59.1954	F	75.064
		1.52
63.0411	F	0.72
82.1671	M	197.384
64	F	5.24
88.3215	M	0.928
65.0986	M	0.632
30.0831	M	2.064
		0.088
		34.808
86.4767	F	3.912
69.4863	M	0.616
69.4863	M	0.072
		26.296
69.4863	M	7.824
65.4658	M	5.52
77.074	F	22.216
51.7973	F	2.88
		0.984
65.1068	M	0.24
73.4795	F	14.48
86.174	M	0.664
69.4082	M	0.312
73	M	0.888
57.4068	M	0.632
		0.064
		3.392
		0.08
65.0356	M	12.512
76	M	3.44
51.0283	M	1.36
96.2164	M	8.616
		0.072
79.4493	M	5.128
59.2694	M	2.992
86.1562	F	0.32
59.0292	M	0.904
76.2685	M	22.152
62.2288	M	0.992
20.5425	F	16.488
85.3452	F	13.472
62.7507	M	14.856
52.4932	F	22.224
		3.656
96	F	2.872
86.4767	F	51.088
75.5863	F	11.536
50.0274	M	0.424
63.1498	M	5.856
63.611	F	2.8
90.4192	M	75.12
24.3342	F	1.064
		124.48
83.9808	F	7.808
89	M	1.888
66.7068	F	1.408
59.1918	M	2.464
72.3384	F	0.792
		1.784
		12.024
84.2808	F	226.392
70.3356	F	11.952
		0.144
79.2073	M	2.984
		57.104
79.2073	M	0.184
45.4041	F	3.096
51.7753	M	20.44
53.4178	M	3.648
75.7123	M	0.512
		7.208
		1.264
50.8685	M	2.296
25.6219	M	23.312
78	F	3.056
63.6493	M	9.56
76.489	F	21.144
64.2219	F	9.168
26.6685	M	13.504
77.5205	F	8.08
48.8356	F	21.656
76.2438	M	2.304
76.0603	M	0.088
82.2584	F	16.928
		7.968
		4.824
		0.096
81.1333	M	4.28
74.0055	M	30.072
68.1397	M	2.552
77.3603	M	4.44
40.5781	M	2.336
93.5	F	47.384
51.3151	M	7.088
69.3137	M	0.28
		1.88
94.1	M	0.136
73.1438	M	3.872
86.1671	F	8.04
90.8548	F	17.888
62.1105	M	2.208
92.0758	F	3.944
		2.312
74	F	6.136
86.2521	M	0.152
69	M	0.632
		1.368
78.0575	M	1.944
		7.04
56.9178	F	1.608
56.9178	F	1.328
85.1425	M	0.248
83.2658	M	0.736
		5.104
83.2658	M	0.112
83.2658	M	0.08
57.2822	F	8.44
66.1	M	2.592
82.4575	M	25.552
75.3096	M	4.088
74.3388	M	0.376
76.9233	F	7.192
79.2808	F	0.704
		6.048
84.2479	F	0.208
87		2.136
69.863	M	2.152
65.6904	M	0.68
		0.328
76.3507	F	18.368
58.9507	F	3.152
54.011	M	61.432
45.0932	M	2.928
66	M	7.96
69.8493	M	19.504
61.1479	M	0.192
78.1301	M	25.936
		2.16
73.1493	M	1.296
74.0849	F	10.448
40.2959	M	22.696
85.3178	F	16.088
75.0594	F	8.84
77.6877	M	18.008
74.1151	M	8
		0.792
75.0438	M	0.096
70.2219	M	34.76
46.5479	M	0.648
		0.552
68.9425	F	10.112
		26.072
76.3288	M	1.344
73.084	F	0.752
		9.896
68.0082	F	1.632
		0.288
56.147	M	26.752
63.2863	M	0.064
41.1479	F	39.712
		41.648
88.4178	F	0.104
58.026	F	22.728
74.3388	M	3.888
52.7781	M	51.2
66	M	14.536
29.2411	M	0.864
58.4342	F	0.352
77.1744	F	0.816
		3.664
66.1123	M	2.056
59.095	F	93.304
47.4959	M	12.632
29.1918	F	3.504
78.1041	F	20.6
72	M	2.752
66.3699	M	0.784
73.2055	M	22.448
		0.112
63.5616	M	0.464
44.2767	M	30.76
73.5534	F	16.536
65.095	M	1.224
63.1123	M	3.824
		0.952
48	M	1.616
		0.4
65.263	M	11.216
65.263	M	12.568
65.263	M	0.096
75.4301	F	113.912
68.8055	F	24.24
59.0658	M	0.448
69.2256	M	1.12
75.1699	M	12.496
48	M	0.592
		3.312
46.4384	M	2.704
		0.24
76.2466	M	8.832
77.2311	F	17.336
77.2311	F	164.392
41.9452	F	14.112
69.5	M	0.28
46.5014	F	13.872
69.2493	F	5.096
78	M	1.04
52.5068	M	0.496
84.0365	F	6.92
68.3297	F	1.112
		1.384
52.5753	M	48.712
55.463	M	1.456
64.1068	F	6.536
65.8685	M	92.496
71.3014	M	15.776
68	M	0.96
78.0347	M	0.296
56.1425	F	8.24
51.053	M	33.496
71.2831	F	18.872
80.8932	M	19.664
42.1452	M	10.608
58.4356	F	18.784
70.242	F	45.616
63.0502	F	0.312
69.0749	M	0.528
51.1215	M	35.712
69.042	F	5.048
58.189	M	0.6
55.6959	M	0.728
88.1909	M	0.664
57.6356	M	0.784
72.0466	M	0.368
71	M	0.464
72.032	M	0.632
71.8795	M	40.52
81.1826	M	0.856
80.0511	F	9.232
		2.76
51.9753	M	39.24
44.3187	M	0.12
66.263	M	1.8
51.5479	M	1.512
71	F	0.152
73.0968	M	0.032
		1.768
66.0283	M	7.448
81.0612	F	6.24
47.1753	M	2.672
43.4548	M	4.04
68.3068	F	3.56
68.3068	F	3.944
89.0342	F	2.784
94	M	19.712
		8.008
64.1653	F	14.512
33.9863	F	6.496
65.0438	M	1.24
77.3877	F	5
18.7991	M	30.824
45.0228	M	0.632
66.1196	M	2.976
52.3781	M	8.504
		59.248
70.1087	F	108.232
72.1014	M	2.976
74.5425	F	53.408
53.9562	M	38.872
71.253	M	0.4
70.3105	M	0.56
74.2868	M	0.096
62.6247	M	11.816
84.2164	F	1.008
57.6795	M	18.44
88.0338	F	5.904
88.0338	F	171
47.7671	F	16.2
47.7671	F	43.496
83.3808	F	36.544
48.158	M	0.144
82.4466	F	16.224
35.3548	M	15.512
35.3548	M	5.6
35.3548	M	1.472
72.1671	F	2.344
81	M	40.016
48.5753	M	0.976
84.1735	M	21.248
55.9781	F	14.424
84.0584	M	17.152
89.8219	F	9.496
81.1178	F	0.048
57.0562	F	27.016
90.3425	M	13.144
48.9151	M	19.872
74	M	39.192
60.0315	M	0.96
		0.128
		0.784
73.3616	M	4.304
50.1324	M	7.64
64.3644	F	64.432
77.7288	F	53.576
80.2237	F	2.464
74.3297	M	2.176
78	F	1.352
62.0119	F	0.816
		0.6
57.6959	M	27.968
78.2192	F	3.304
39.0612	F	3.488
75.3192	M	0.68
56.2685	M	0.248
75	M	8.32
80.2795	F	3.056
80.0511	F	3.92
42.1041	M	16.696
66.1196	M	18.52
		56.48
35.3548	M	1.288
88.7315	F	3.68
30.8822	F	1.72
40.0575	M	5.776
73.3078	M	38.72
81.0457	F	15.976
72.2959	M	1.032
		0.152
20.8712	F	73.984
		6.68
77.0904	M	0.384
58.4384	M	1.072
		1.36
		0.08
82.0438	F	0.088
72.1196	M	4.144
86.8411	F	2.352
73	F	7.752
76.7452	M	0.352
66.2932	F	0.16
59.8192	M	87.272
63	F	11.64
62.1411	F	4.4
83.0886	F	15.832
71.2164	M	9.992
67.7616	F	29.536
36.2137	M	8.984
76.4767	M	0.272
73.0995	M	0.72
		0.776
80.4959	F	22.896
71.789	M	83.816
		0.848
61.347	M	0.712
92.0521	M	5.28
38.7726	F	125.328
40.5055	F	0.168
88.4055	M	0.864
28.3342	M	0.368
66.5616	M	0.216
52.6201	M	4.68
52.6201	M	50.504
45.253	F	2.24
45.253	F	0.144
33.8548	M	5.904
55.9973	M	30.528
55.9973	M	20.152
76.7096	M	25.648
83	F	18.344
59	M	0.368
93.1489	F	4.88
84.6712	F	3.28
88.21	F	0.176
		0.664
71.2676	F	7.816
81	M	4.48
71.9753	F	5.456
56	F	1.032
57.6247	M	8.368
73.8932	F	15.928
51.9151	M	4.928
28.5205	M	7.52
75.3233	M	2.04
70.105	M	3.88
72.2192	M	2.04
77.2027	F	1.32
24.0438	M	5.312
62	M	25.024
18.0219	M	4
72.2082	F	0.216
67.9726	M	1.208
73.4685	M	7.704
53.3096	F	14.32
82.4055	M	76.456
83.2365	M	0.088
		0.688
		2.216
		11.176
58	M	0.952
43.0562	F	0.912
55.4452	M	0.064
82.9315	M	0.48
63.5041	M	1.832
		0.296
70.2658	M	2.576
		1.48
74.0932	M	2.944
74.0932	M	6.672
80	F	9.208
74.0932	M	0.152
61.7973	M	2.736
41.8466	M	11.792
79.4438	F	0.384
53.9151	M	1.288
61.7123	M	3.856
61.4301	M	4.072
48.0192	M	14.28
77.1763	M	0.344
80.0521	F	19.272
90	M	9.248
68.5644	F	3.088
87.4411	M	11.24
65.8137	F	47.872
65.8137	F	1.424
		0.32
75.2164	M	2.792
93.4329	M	21.048
		0.648
50.3014	F	61.4
		0.832
34.326	M	24.144
45.1479	M	30.184
89.5534	M	0.304
60.1361	M	9.456
66.3726	F	10.744
42.2836	M	3.32
		0.544
63.9041	F	7.032
62.1388	M	2.104
81	M	0.496
71.0082	M	2.72
64.3288	F	1.512
27.9644	F	16.032
70.1105	F	66.072
82.021	M	1.688
86.2384	F	40.64
65.0247	F	27.744
50.1973	M	198.648
58.8082	M	5.304
61	F	2.776
63.2502	M	0.896
50.2438	M	14.104
96.1032	F	1.2
61.8767	F	2.696
88.2986	M	1.208
78.2018	M	10.912
72.2557	M	7.144
18.611	F	1.28
76.0594	M	0.424
		11.544
71.0877	M	18.088
67.7178	F	7.864
54.7315	M	0.808
70.7205	F	6.968
55.7689	F	0.488
55.7689	F	11.272
40.3507	M	0.944
76.2082	M	0.2
75.3005	F	1.728
81.1781	M	1.936
73	M	0.128
73.9918	M	19.504
		0.232
		0.112
74.0932	M	0.168
41.1699	M	17.144
54.1233	M	0.864
51.9178	M	0.44
		2.216
50.4822	M	48.392
		0.056
84.3379	M	0.632
58.3416	F	0.544
25.2329	M	1.048
87.4986	M	15.848
		2.728
		9.368
53.9425	M	0.272
		0.824
84.8767	F	31.048
		1.2
73.3178	M	0.056
73.3178	M	21.84
42.1973	F	1.72
74.7425	M	8.776
49.389	M	0.856
44.6274	M	16.568
82.3187	M	0.512
74.0548	M	0.88
61.0338	M	5.712
57.0219	M	0.432
70	F	3.888
73.5808	M	7.912
53.526	F	11.568
72.6932	F	12.84
51.3068	F	36.84
70.4055	F	26.192
50.7023	M	1.128
75.0356	F	22.272
67.4237	M	0.256
67.4237	M	0.376
71.1945	M	26.616
46.8849	M	16.696
72.2329	F	4.368
72.9534	M	12.168
73.2082	M	0.432
78.4548	F	29.152
81.0795	F	0.152
44.6575	F	0.368
55.2868	M	0.176
50.9781	F	6.44
57	M	30.84
81.316	M	1.128
81.316	M	4.208
73.0776	M	16.688
71.2548	F	217.688
78.2219	M	12.84
66.1562	M	5.28
66.1562	M	8.056
42.3425	M	84.888
64.347	M	0.816
71.4397	M	1.232
71.2037	F	14.792
59.1041	F	3.72
59.232	M	14.704
		2.76
		1.848
66.0932	F	2.36
49.3973	M	15.888
64.242	M	3.168
		34.224
		46.16
82.0429	F	1.008
70.1452	M	10.08
66.463	M	8.776
35.2521	F	0.832
56.8868	M	1.432
56.8868	M	5.664
43.0986	M	0.496
65.3315	F	0.84
78.0849	F	37.136
		0.552
87.0813	M	3
50.8785	M	2.496
57.8027	M	4.424
80.1808	F	8.52
49.0027	F	1
54.9315	M	13.304
85.9425	F	31.52
		1.264
66.4575	M	45.68
		0.144
63.095	F	0.304
		0.6
73.2256	M	0.056
59.2466	F	7.192
68.3452	M	12.552
71.9644	M	24.48
68.2438	M	0.288
78.4411	F	0.272
55.2904	M	29.504
59.6548	M	3.896
		66.44
		9.368
		69.408
52.0932	M	26.632
54.8411	M	122.608
61.3863	M	4.72
61.3753	F	3.448
		1.168
90.5178	F	5.376
		1.072
77	M	0.696
84.1315	M	0.568
81.3151	M	3.6
80.2457	M	0.368
85.2648	M	7.2
62.0329	M	4.904
		17.16
79.1836	F	0.352
75.137	M	37.248
		0.712
68.2877	M	1.632
69.7123	F	0.856
		0.088
60.9123	M	51.064
79.726	M	1.864
80.1215	M	2.576
52.1479	F	9.76
54.8539	F	0.472
89.5699	M	33.632
60.0658	M	30.848
77	F	0.12
68.6	M	2.104
		0.4
77.0137	M	0.528
		0.52
		8.712
		0.616
75.7781	M	0.68
83.9178	M	5.2
73.8082	M	2.808
78.1534	M	12.816
82	F	3.672
54	M	0.176
58.0183	M	2.024
81.3808	F	7.376
81.3808	F	0.048
67.7014	M	1.088
35.3945	F	6.744
		0.224
62.5068	M	1.752
52.4301	M	25.368
78.1744	M	0.736
		12.504
49.9507	M	47.368
82.2749	M	10.656
		14.32
75.8685	F	7.72
84.2091	F	6.488
		0.72
84.3352	M	0.664
53.0877	M	0.064
		1.6
65	M	0.248
		3.624
50.5425	M	7.936
		0.28
		0.736
46.0767	F	2.616
69.3489	F	0.68
		6.76
74.5616	F	1.376
		3.432
		12.768
		7.728
		2.16
		0.536
60.4932	M	3.72
60.1525	M	35.496
75.3406	M	11.216
42.1233	F	123.92
77.5479	M	15.632
56.3233	M	0.216
		7.296
74.0311	M	1.272
68.0849	M	9.288
66.1781	M	2.224
75.926	F	22.008
		0.16
		0.264
76.8767	M	2.528
44.4	M	0.864
67.3178	M	0.68
58	F	122.4
20.4055	F	54.592
		8.696
48.6164	F	4.76
		0.36
50.3137	M	137.936
74.2338	M	0.816
74.2338	M	0.808
		0.4
		4.576
		28.016
66.9836	F	1.336
70.5315	F	3.792
70.0548	F	0.8
77.2849	M	13.448
59.9562	F	36.576
		0.256
76.8329	F	2.32
51.9945	M	21.184
75.4904	F	14.104
84.9123	F	2.008
85	F	2.192
		0.248
		1.152
62.7644	F	3.616
70.0831	F	10.48
78.0301	F	0.184
53.989	F	21.496
50.3288	M	7.304
86.4082	M	76.96
		12.96
70	F	6.448
43.5096	M	43.752
51.4219	M	1.944
20.4192	F	44.264
46.0831	F	21.08
		1.136
75.463	M	12.248
		0.488
43.4986	F	2.112
		1.464
58	M	1.04
72	F	2.72
		0.168
		0.544
57.5836	M	0.72
56.7699	M	18.376
81.1735	F	34.208
81.1735	F	7.296
81.7589	M	13.12
47.5059	M	14.856
47.5059	M	0.464
89	M	18.232
31.8438	M	13.52
66.8959	M	1.728
73.1205	M	2.104
82.937	F	19.864
84.611	F	22.432
		0.128
32.863	F	3.048
41.1644	F	0.488
		0.216
23.1753	M	145.232
81.7452	M	1.856
52.5562	M	2.048
55.337	F	2.928
59.1918	F	0.184
		0.232
85.3315	F	45.264
56.1918	F	2.296
		0.256
70	F	0.528
64.3059	M	1.168
		0.248
48.9671	M	10.448
		0.408
69.0849	M	0.672
72.1872	M	1.752
		0.264
72.1562	M	5.336
92.2959	M	0.328
		10.984
82.2658	M	25.792
52.1315	M	2.84
41.0904	F	29.848
63.8877	M	13.896
68.0484	M	103.616
48.0767	M	0.112
48.2205	M	0.584
71.3151	M	6.456
78.2995	F	14.656
78	F	2.456
59.8064	F	15.12
67.3014	M	49.016
69.2694	F	15.032
		1.32
81.726	M	7.648
36.2658	F	29.504
34.5178	M	15.536
83.9452	F	25.608
84.2119	F	6.544
43	F	10.328
		0.176
59.9397	M	1.304
84.3251	M	0.344
92.2	M	11.168
61.2447	M	6.512
64.5397	F	0.12
79.3041	F	2.64
54.3726	F	0.856
72.1215	M	0.048
47.9726	M	0.216
51.2283	M	8.152
77.2155	M	4.496
34.3589	F	4.336
59.0155	F	0.728
67.8384	M	6.224
49.326	M	9.744
52	F	64.416
55.2283	M	0.16
68.6712	M	1.824
59.1954	M	0.808
72.1516	F	115.576
61.3781	M	25.976
67.1425	M	0.856
81.0603	F	0.264
94.0311	F	1.6
67.2557	M	0.64
79.2694	M	0.144
		6.992
61.7918	M	11.424
80.0594	M	0.248
94	F	0.776
88.3078	F	0.144
		173.76
61.0612	F	0.176
78.3315	F	0.936
		0.168
74.2055	F	1.096
59.2228	M	6.272
		1.528
52	F	6.216
70.3808	M	4.36
53.3205	M	9.432
65	F	2.384
85.3507	F	1.248
36.0904	F	4.88
68.1918	F	0.704
84.9096	M	1.28
53.5644	F	10.2
60.2438	M	0.16
43.7342	M	3.68
44.8247	M	0.392
87.2703	M	1.656
77	M	43.792
85	F	1.744
53.2584	M	8.616
54.1616	M	4.8
		0.08
86.0411	F	2.576
79.8466	M	25.528
		1.016
67.2986	M	16.928
		1.512
		0.096
		6.344
		12.88
81.6932	F	3.072
		0.056
37.937	M	37.368
70.4877	M	54.368
70.4877	M	0.04
85.2658	F	1.424
28.5589	M	27.736
60.8959	M	17.44
61.0648	M	3.224
67.4096	F	0.224
47.2562	F	1.808
		0.976
		0.568
73.1507	M	9.688
		0.336
		0.888
86.2584	F	0.256
		0.04
72.3205	F	73.312
66	F	16.216
73.2046	F	0.168
80.463	M	59.544
		3.68
53.3726	M	8.68
		0.672
		0.168
		0.096
32.3753	F	9.736
32.3753	F	0.712
40	M	5.016
		0.264
81	F	0.912
		0.552
66.5534	M	16.52
83.2457	F	0.512
72.3014	M	0.888
61.3178	M	0.52
41.8466	F	9.48
57.1192	M	0.28
91	M	0.296
82.6384	F	9.624
72.2785	M	0.472
		0.216
71.537	F	7.856
		0.712
80.5014	M	1.072
49.7315	F	25.736
		0.848
		0.768
59.4521	F	3.616
55.2283	M	15.584
66.0274	F	52.56
44.1836	M	17.768
47.6356	F	148.216
41.0886	M	0.856
58.5452	M	3.336
99.0237	F	4.056
87	F	0.536
50.9836	F	32.528
66.9534	M	1.88
79.3671	M	1.728
80.2886	M	25.872
73.147	M	0.224
59.3178	M	0.048
70.2037	M	6.368
92.0721	F	6.08
		0.176
71	F	0.328
66.4822	F	12.176
34.363	F	12.304
44.8192	M	8.784
83.2447	M	0.048
78.1936	M	2.392
63.6493	M	0.552
81.3498	M	0.136
34.3	F	0.144
34.3	F	0.224
53	M	41.224
64.4411	M	1.04
60.7863	F	4.24
37.8384	F	32.6
76.0877	F	6.216
79.3151	F	0.128
61.0219	M	1.288
62.1196	M	0.48
70.4082	M	10.24
54.8521	M	0.152
61	F	1.224
		16.48
75.9781	F	0.44
		1.416
76.0365	F	1.784
65.7589	F	0.696
		1.272
		0.392
46.1315	M	0.664
74.0219	M	11.072
84.3434	M	0.08
77	M	12.528
		0.424
25.2493	F	7.864
89.6137	F	17.432
46.7808	M	0.152
71.0237	F	46.88
76.8247	F	21.36
52.137	M	1.472
70.1498	F	6.032
		2.696
		0.072
		1.048
74.2877	M	1.512
		6.864
48.4082	F	15.848
32.1726	F	2.848
69.1644	F	2.792
		1.248
70.3078	M	0.16
		9.776
50.0589	M	13.744
65	F	9.536
51.5644	M	56.536
47.2795	F	13.32
		14.256
61.3507	M	2.576
		0.168
88.937	F	2.104
70.5479	M	6.936
72.5068	M	2.04
		0.288
55.7479	F	100.736
66.2155	F	66.2
67.032	M	0.152
71.2986	F	48.968
94.032	M	24.216
53.737	F	5.744
50.8986	M	49.984
72.2648	M	2.192
21.8466	F	80.576
82.7388	M	1.64
77.7452	M	15.768
57	M	1.136
64.7014	M	0.704
65.1397	M	1.344
69.1315	F	7.08
55.7205	F	1.144
53.2137	M	10.816
71.5644	M	0.856
80.2521	F	0.696
		16.536
45.0849	F	5.648
		0.312
75.1982	F	1.184
		0.344
71.4411	M	0.176
77.2137	M	2.728
		1.184
51.3192	M	164.96
69.2027	M	2.544
64.2548	M	2.28
64.2548	M	1.488
36	M	5.52
69.3507	M	4.976
30.2137	F	1.344
34.4877	F	11.352
27.0932	F	2.048
69.8603	F	0.624
37.9425	F	19.16
76.4493	F	6.4
72.1836	M	40.904
43.5068	M	9.136
74	M	0.28
29.1301	F	51.472
91.2795	F	1.856
		0.256
		0.128
86.0566	F	0.08
		2.2
		9.424
		0.112
		1.68
		0.112
61.1507	M	6.576
		0.064
75.1854	M	25.568
45.2	M	6.048
88.2247	F	0.152
73.5836	M	0.76
		1.384
62.189	M	20.776
79	M	1.368
69	M	3.312
52.3	M	0.224
85.3388	F	2.896
		0.792
42.1753	M	1.2
86.1279	F	13.064
34.0858	M	3.112
		0.136
53.663	M	2.704
		3.736
		1.128
		0.496
		17.128
57.7726	M	22.896
53.0438	M	0.4
62.0603	M	10.816
79.726	F	2.968
79.726	M	4.728
54.211	F	74.08
54.4959	M	16.8
83	F	0.616
		1.528
		2.128
86.6438	F	1.976
61.7397	M	66.368
57.6247	M	47.048
71.1918	M	0.752
79.1699	F	11.56
82.6904	F	111.256
67.937	F	1.184
83	F	0.312
		0.416
94.053	F	11.08
75.3342	M	6.84
87	F	19.472
64.9096	M	16.112
		0.408
53.3973	M	4.96
74.6575	F	8.6
67.1425	M	0.288
		22.864
68.0781	M	7.984
		0.072
42.7562	M	14.016
45.5644	M	0.376
76.2338	M	0.856
80.2603	M	0.504
		1.728
56.2119	M	4.648
72.3105	M	3.528
		0.496
52.1986	M	1.184
52.1986	M	3.672
69.3397	M	0.36
70.6822	M	9.24
60.4192	M	5.464
51.9215	F	2.888
63.0082	M	2.008
69.3479	M	31.04
59.7699	M	1.112
91.2233	M	0.112
56	M	8.08
86.1397	F	15.216
54	M	38.28
27.6329	F	5.6
67.5507	M	0.888
		0.68
79.063	F	2.776
		0.296
82.2155	F	3.184
74.274	F	1.144
73	M	21.272
62.1315	M	35.88
		0.696
70.2329	M	0.312
91.0621	M	0.088
95	M	5.96
75.2804	M	19.56
		0.392
77.463	F	2.224
		7.984
		18.832
83.084	M	0.84
24.0178	M	0.384
		0.104
22.4521	M	0.624
62.168	M	0.12
88	F	7.24
65.2959	M	0.896
46.2726	M	0.448
62.168	M	1.376
		35.056
38.4589	F	1.568
32.1507	M	5.288
35.2781	M	1.864
66	M	1.928
84.5123	F	125.864
54.0621	F	3.976
74.0753	M	22.456
60.1288	F	3.256
41.8164	M	4.616
79.3959	M	3.208
		9.016
74.1466	F	4.248
74.3575	M	3.728
58.2329	F	1.848
49.437	F	0.824
		15.64
51.3023	M	3.368
83		3.648
74.8329	F	2.256
87.4781	F	0.056
55.0493	M	0.072
42	F	1.656
68.2292	M	0.344
70.374	F	1.136
		2.184
57.3689	M	0.576
56.2973	M	2.464
33.1589	F	67.352
69.2694	M	1.272
51.1005	M	0.272
56	M	0.4
		0.104
66.3123	M	54.728
73.1589	F	5.216
47.3397	M	0.976
76.2014	F	4.32
52.1753	M	1
40.1452	M	0.208
66.6753	M	26.688
69.3822	M	0.312
90	M	2.024
45.1685	M	2.2
76.3196	F	1.368
66.0288	F	1.992
43.063	M	0.656
74.3096	M	24.96
97.0781	F	4.952
		0.488
79.1105	M	0.312
77.1808	M	1.896
61	F	1.024
		1.968
66.042	M	2.28
66.042	M	2.536
81.1169	M	0.752
81.1169	M	0.208
53	F	3.448
47.3269	M	36.744
78.1114	M	5.912
53.3242	F	0.936
50	M	2.688
77.0356	M	5.6
60.1096	M	25.288
54.1562	M	0.512
37.0703	F	1.584
79.137	M	2.048
42.3233	M	1.96
79.3434	M	3.632
67.1059	M	0.152
88.084	F	0.28
79	F	1.752
72.2009	F	19.664
		0.272
59.0201	F	2.008
		0.288
45.4616	F	8.488
72.3461	F	5.688
27.1178	F	1.424
81.1735	F	1.664
		17.336
54.0621	F	5.552
52	F	4.784
54.0621	F	1.328
54.0621	F	0.048
65.3329	F	25.416
		0.256
68.1909	M	6.856
57.2557	F	3.264
57.2557	F	3.36
66.1096	F	0.24
88.3434	M	2.472
83	M	12.88
64.2037	M	0.504
85.1269	M	0.952
60.2027	M	5.152
		1.408
45.3342	M	1.352
82.2785	F	1.032
75.0749	M	17.536
42.1689	M	1.848
42.1689	M	50.032
85	M	36.464
70.3215	M	141.08
51.3269	M	1.616
		0.064
62.3178	F	29.248
40.3466	F	96.104
75.4539	F	16.56
69.289	F	16.64
		0.088
75.2374	M	0.432
86.2904	M	10.064
50	F	3.928
57.9461	F	2.92
		4.144
71.2676	F	1.208
60.2384	M	0.232
81.1927	M	25.464
35.2804	M	0.904
69.0731	M	2.936
76.3982	F	1.088
54.7881	F	0.232
79	F	2.48
82.7689	M	3.624
41.095	F	12.016
70.2393	M	15.04
70.2393	M	2.368
57.7635	F	1.144
57.2671	F	4.704
47.1717	M	1.432
61.1361	M	145.288
50.1096	F	46.672
57	M	1.12
39.4192	F	4.728
85.2479	M	6.72
76.7543	F	0.32
79.1315	M	24.208
56.3087	M	7.2
94	F	5.624
56.4137	M	23.048
		0.488
55.0301	M	7.648
41.2753	M	4.944
70.1352	F	9.96
70.1352	F	11.008
80.3945	M	7.336
32.011	M	3.152
33.3005	M	2.08
42.1493	F	10.192
88.0712	M	65.584
57.3242	F	0.464
66.4795	F	6.648
72.0183	M	12.416
65.0973	M	2.016
65.0973	M	2.544
54.2922	F	1.368
35.2804	M	7.68
		0.616
		10.672
		105.408
79.0904	F	2.96
78.0726	M	11.216
72.0511	F	0.28
45.1379	M	0.928
		5.936
71.2557	F	1.112
51.2913	M	19.76
59.5096	F	9.44
59.5096	F	3.6
81.2037	F	2.632
65.0219	M	9.2
44.5836	M	21.592
66.4795	F	41.48
77.1233	F	34.84
49.2027	M	2.768
50.0831	M	0.688
55.1205	M	25.68
		122.8
57.3425	M	0.768
59.0164	M	5.52
89.0457	M	2.4
		1.632
78	F	0.176
81.284	F	24.752
79.2785	M	0.144
72.0201	M	6.392
72.0201	M	14.472
55.9096	M	0.248
91.2466	F	1.24
93.1534	F	6.384
60.1443	F	0.216
56.0475	F	20.32
50	M	0.056
50.8639	F	1.088
81.0566	F	16.32
85.0795	F	1.936
65.1498	M	1.24
58.3379	M	1.12
91.2721	F	0.832
43.0315	M	5.432
77.1616	F	3.656
61	M	208.392
57	F	2.872
61.1306	M	1.016
73.0566	M	0.112
70.0968	M	0.256
79	M	0.808
71.1342	F	0.848
71.1342	F	6.528
81.0411	M	0.68
70.4507	F	8.648
81.2904	F	21.608
53.1817	M	25.304
		8.336
88	F	7.016
67.3269	M	21.168
75.1781	M	0.664
73.1142	M	0.44
27.284	F	1.512
76.2119	M	0.424
76.1726	M	1.2
54.2292	M	1.768
75.3105	F	0.68
70.0973	M	0.64
77	M	3.832
77.0292	F	0.184
86.1653	F	8
64.2119	M	0.504
61.2831	M	0.512
83.3954	M	1.504
79.6776	F	0.648
34.1288	F	4.472
		0.36
86.3324	F	17.456
83	M	0.944
67.926	M	3.688
53.063	F	0.92
53.2219	F	2.576
52.0913	M	3.128
87.1224	F	2.088
62.0968	M	34.904
91.1479	M	0.368
84.0836	F	13.296
77.1452	M	1.584
63	M	0.248
84.0447	F	3.152
54.2064	M	3.8
61.3096	M	8.472
		0.312
45.3493	F	0.704
69.0795	F	1.024
18.2712	F	93.096
75	M	0.12
59.9575	M	75.568
76	M	3.496
41.2411	M	14.176
48.21	M	1.16
85.2228	F	0.296
76.3315	F	48.352
58	M	2.64
64.2767	M	1.024
64.2767	M	8.152
71.2886	M	0.376
75.1717	M	1.056
32	F	16.472
79.1836	M	2.84
83.2082	M	0.416
93.2219	F	0.112
66.1498	F	1.04
80.1534	M	0.152
56.2183	M	13.6
71.2959	M	0.168
55.8904	F	19.04
58.9525	M	5.912
76.0411	M	0.656
70.3059	M	0.496
70.3489	F	1.44
80.326	F	15.016
55.011	M	28.928
40.032	F	25.608
40.032	F	35.192
74.2849	M	9.208
20.1306	F	16.552
67	M	0.064
79.2776	M	0.136
53.2274	M	1.952
79.1425	M	1.824
83.4959	M	3.424
		0.152
58.9352	F	2.904
34.2877	M	1.752
68.0603	F	0.896
		0.44
		0.168
44.2731	M	10.8
42.3959	M	0.16
97.0785	F	10.448
		23.6
83.2164	M	1.224
76.0374	F	0.104
72.0726	M	5.88
66.6785	M	16.056
74.2986	M	0.184
		130.456
74.6301	M	0.488
		0.424
52.1817	M	25.872
36.1269	F	3.472
70.0895	F	18.664
29.4178	M	6.208
48.1251	F	50.248
84.0795	F	0.712
63.2521	M	0.656
86	F	0.608
89.3562	F	1.856
75.3251	F	31.4
		133.096
76.0219	F	0.616
84.1014	F	18.224
75	M	0.816
76.3014	M	1.856
76.147	F	3.472
		0.464
71.1005	M	0.104
66.1507	F	23.04
		2.736
55.9059	F	0.808
41.4356	M	0.192
46.2425	M	0.768
56.2507	M	119.944
28.2265	F	44.2
72.1055	F	8.624
72.0315	F	8
47.0219	F	23.064
84.1014	F	11.656
		31.504
93.1041	F	15.928
56.2055	M	3.984
67.3123	F	0.432
53.1863	M	0.176
65.0521	M	0.056
75.2584	M	0.208
84.1635	F	1.976
		7.528
		2.376
45.0557	F	0.672
57.1068	M	0.512
38.1288	F	1.432
86.1196	M	0.304
42.1954	M	15.384
59.032	M	0.92
61.6913	F	0.552
71.0749	F	4.984
83.1023	F	2.776
83.1023	F	5.144
56.3507	M	8.104
64	M	2.984
		0.2
49.0356	F	14.56
58.0858	F	23.768
71.2804	F	0.552
68.1671	M	212.104
		4.664
75.0922	M	41.272
45.7689	M	13.288
50.2411	F	0.272
		1.504
61.2822	M	0.848
37.2219	M	0.032
89.0584	F	3.504
		30.976
48.8758	M	1.144
77.2886	F	12.448
72.9397	M	13.28
72.9397	M	0.088
		90.584
		1.208
84.2315	F	2.392
64.2447	M	0.24
82.0502	F	8.92
88.1315	F	12.608
80.2776	M	23.128
89.105	M	2.368
82.2968	M	0.912
87.1744	F	0.144
79.2904	M	0.112
		11.152
86.1753	F	9.944
79.0511	M	2.464
69.4027	F	17.04
80.1041	M	0.328
55.2247	F	1.256
43.0548	F	6.008
56.1397	M	0.76
65.0721	F	1.144
63.8521	M	0.528
		4.472
66.2932	M	2.648
69.211	M	7.976
65.1388	M	10.568
83	M	0.536
90.221	F	0.464
69.0265	F	0.208
69.0265	F	0.112
82.0804	M	0.408
48.2959	M	9.512
70.3151	M	17.856
61.2374	F	2.624
75.2868	M	25.84
65.0858	F	1.888
78.3416	F	8.344
64.3014	M	0.688
75	M	0.336
82.9123	M	11.752
79.147	F	0.384
75.2959	M	7.176
81	F	1.048
80.1087	F	0.048
74.3333	M	0.32
55.1416	F	0.632
		2.816
37.2493	M	5.752
		17.384
79.21	M	0.92
67.2813	M	2.576
67.2731	F	61.992
81	F	1.72
67.3416	F	6.424
		0.408
87.3032	M	36.952
74.4096	M	0.616
27.2603	F	11.008
69.2612	F	10.856
49.0612	M	15.528
		3.88
71.2	M	1.424
		0.96
56.1342	M	0.064
69.1525	M	0.456
47.3114	M	1.92
52.0466	M	0.552
40.0374	M	0.872
63.1534	F	20.96
59.0475	M	0.696
56.1808	M	7.112
		0.184
78.4315	M	5.296
58.1571	M	0.2
81.3224	M	0.104
59.2795	M	8.888
69.2283	M	0.888
72.2265	M	20.448
85.1598	M	5.056
18.442	M	0.24
18.442	M	6.088
18.442	M	0.04
		7.776
89.5178	F	1.768
71.1342	M	2.024
		0.264
56.1598	M	0.504
84.1032	M	0.992
82.1114	F	2.048
82.1132	M	4.16
61.0301	M	1
78.3306	M	0.28
60.0849	M	11.896
55.2247	F	1.072
75	F	22.248
59.2018	F	0.528
78.0475	M	6.424
83.1726	F	26.504
53.1279	F	9.72
18.442	M	0.176
81.7151	M	4.368
87.0721	M	0.944
79.3489	M	8.2
83.1562	M	10.96
51.0438	M	0.088
68.3178	M	0.696
		0.104
34.0447	F	45.928
66.1836	M	3.632
79.1973	F	6.392
65.0731	F	0.576
80.1461	F	0.784
50.1096	M	42.2
45.2183	M	1.152
81.7151	M	0.592
53.2292	M	0.84
64.2018	M	0.592
56.1466	F	27.184
56.1466	F	0.224
57.0265	M	12.736
81.2073	F	4.264
91.3014	M	0.744
51.0721	M	2.128
63.0648	M	0.296
65	M	5.664
69.0438	M	187.24
		0.264
67.2205	M	0.376
25.1151	M	10.904
48.0347	M	1.064
78.1274	M	0.568
57.0612	M	0.992
46.2877	M	0.664
75.5662	M	8.416
95.1027	F	31.552
		0.168
48.1699	M	24.528
71.305	F	18.792
66.1808	M	0.128
80.2219	F	3.688
80.2219	F	165.152
49.0137	M	1.104
56.3078	M	0.232
59.2986	M	1.512
80.0502	F	3.736
84	M	10.512
		53.816
98.0521	F	0.728
73.3297	M	0.776
[truncated: 2,120 more rows]

## Sheet: Supp. Tab. 4
Configuration	Balanced accuracy	PEHE
trees_vae_two	0.638095	0.670712
regression_vae_two	0.632575	0.706211
forest_vae_two	0.632377	0.673765
regression_ae_two	0.630802	0.711604
trees_ae_two	0.630651	0.676929
trees_pca_two	0.627552	0.680252
forest_pca_two	0.625893	0.676612
forest_ae_two	0.624254	0.678743
trees_vae_one	0.620283	0.695618
xgb_vae_two	0.620071	0.712113
xgb_pca_two	0.618296	0.714805
xgb_ae_two	0.615551	0.715816
trees_ae_one	0.614499	0.69734
trees_pca_one	0.613021	0.694528
regression_pca_two	0.612483	0.731578
trees_nmf_two	0.604669	0.705303
trees_nmf_one	0.603761	0.705476
forest_nmf_two	0.600153	0.700542
forest_nmf_one	0.580878	0.725727
forest_vae_one	0.578627	0.730461
forest_ae_one	0.576798	0.729762
forest_pca_one	0.575839	0.73099
xgb_nmf_two	0.570808	0.756893
xgb_ae_one	0.560585	0.715964
xgb_vae_one	0.559008	0.716564
xgb_pca_one	0.555964	0.715761
process_vae_one	0.553557	0.759963
xgb_nmf_one	0.553063	0.720112
process_vae_two	0.550553	0.758173
process_nmf_two	0.532766	0.712642
regression_nmf_two	0.531445	0.709866
process_nmf_one	0.52855	0.713111
process_ae_one	0.527859	0.760956
process_pca_one	0.527066	0.757244
process_pca_two	0.526727	0.755334
process_ae_two	0.525933	0.759227
regression_pca_one	0.484691	0.726026
regression_ae_one	0.4846	0.726624
regression_vae_one	0.484444	0.725735
regression_nmf_one	0.484085	0.72456

## Sheet: Supp. Tab. 5
Configuration	Balanced accuracy	PEHE
trees_ae_two	0.718161	0.573161
trees_vae_two	0.712637	0.57671
regression_ae_two	0.711435	0.564923
forest_ae_two	0.70889	0.574772
trees_pca_two	0.707576	0.579157
regression_vae_two	0.705775	0.568535
trees_ae_one	0.705127	0.593895
forest_vae_two	0.704094	0.578082
trees_vae_one	0.69995	0.596088
xgb_ae_two	0.699258	0.611886
xgb_vae_two	0.695058	0.616278
forest_pca_two	0.694213	0.581038
trees_pca_one	0.694118	0.5966
regression_pca_two	0.691628	0.590505
xgb_pca_two	0.687607	0.617454
process_nmf_two	0.686881	0.617289
process_nmf_one	0.682916	0.617831
trees_nmf_two	0.680377	0.597582
regression_nmf_two	0.669639	0.583176
trees_nmf_one	0.666861	0.614481
forest_ae_one	0.66185	0.629989
forest_vae_one	0.658928	0.631005
xgb_ae_one	0.653617	0.608419
xgb_vae_one	0.650446	0.610225
forest_nmf_two	0.648854	0.620553
xgb_nmf_two	0.648703	0.646442
forest_pca_one	0.647613	0.631801
xgb_pca_one	0.638673	0.61183
xgb_nmf_one	0.629108	0.617982
forest_nmf_one	0.612928	0.646711
process_ae_one	0.612842	0.67929
process_ae_two	0.610761	0.679116
process_vae_one	0.609586	0.67657
process_vae_two	0.607783	0.676405
process_pca_two	0.515168	0.684232
process_pca_one	0.514813	0.684112
regression_pca_one	0.500099	0.633768
regression_vae_one	0.5	0.634573
regression_ae_one	0.5	0.634102
regression_nmf_one	0.5	0.634233

## Sheet: Supp. Tab. 6
Configuration	Balanced accuracy	PEHE
trees_vae_two	0.634868	0.675041
forest_vae_two	0.632986	0.675653
forest_pca_two	0.629856	0.677745
trees_ae_two	0.629503	0.680522
trees_pca_two	0.628197	0.683752
forest_ae_two	0.626798	0.68012
regression_vae_two	0.626791	0.705085
regression_ae_two	0.626455	0.709188
trees_vae_one	0.621575	0.698383
trees_pca_one	0.616874	0.697986
trees_ae_one	0.616618	0.699988
xgb_vae_two	0.615532	0.716068
xgb_pca_two	0.613898	0.716403
xgb_ae_two	0.612566	0.718603
trees_nmf_two	0.607165	0.705433
regression_pca_two	0.606519	0.723128
trees_nmf_one	0.605393	0.708592
forest_nmf_two	0.59781	0.704014
forest_nmf_one	0.58392	0.727636
forest_vae_one	0.583522	0.731577
forest_ae_one	0.582877	0.731212
forest_pca_one	0.581141	0.732307
xgb_ae_one	0.571251	0.715186
xgb_vae_one	0.570046	0.716167
xgb_pca_one	0.566437	0.716168
xgb_nmf_two	0.565989	0.760494
process_vae_one	0.560465	0.759893
process_vae_two	0.559801	0.758888
xgb_nmf_one	0.558269	0.721118
process_nmf_two	0.543848	0.714962
process_nmf_one	0.538039	0.717106
regression_nmf_two	0.537959	0.713148
process_pca_two	0.533801	0.755991
process_ae_one	0.532606	0.760836
process_pca_one	0.532467	0.757201
process_ae_two	0.532157	0.759965
regression_pca_one	0.48409	0.730363
regression_vae_one	0.483963	0.730514
regression_ae_one	0.4839	0.731088
regression_nmf_one	0.482509	0.73151

## Sheet: Supp. Tab. 7
Configuration	Balanced accuracy	PEHE
trees_ae_two	0.718837	0.579313
forest_ae_two	0.714471	0.578065
trees_vae_two	0.712073	0.582655
trees_pca_two	0.710911	0.584353
forest_vae_two	0.708585	0.581181
trees_ae_one	0.708433	0.596302
regression_ae_two	0.707938	0.569637
regression_vae_two	0.70319	0.572824
trees_vae_one	0.70313	0.598384
forest_pca_two	0.702288	0.583597
trees_pca_one	0.699538	0.599767
process_nmf_two	0.699174	0.61934
xgb_ae_two	0.697737	0.618557
process_nmf_one	0.69542	0.62067
regression_pca_two	0.693443	0.585198
xgb_vae_two	0.693418	0.62257
xgb_pca_two	0.690214	0.621575
trees_nmf_two	0.680675	0.601148
xgb_ae_one	0.675524	0.604095
xgb_vae_one	0.672516	0.606058
regression_nmf_two	0.671997	0.58904
trees_nmf_one	0.671001	0.615725
forest_ae_one	0.670605	0.629387
forest_vae_one	0.666972	0.63042
xgb_pca_one	0.661126	0.608323
forest_pca_one	0.655172	0.632082
forest_nmf_two	0.650144	0.623045
xgb_nmf_one	0.648049	0.614402
xgb_nmf_two	0.647411	0.651443
process_ae_one	0.643552	0.678775
process_ae_two	0.642924	0.677752
process_vae_two	0.631617	0.675007
process_vae_one	0.631354	0.676044
forest_nmf_one	0.621269	0.646555
process_pca_two	0.516954	0.683877
process_pca_one	0.516913	0.684464
regression_pca_one	0.50004	0.63889
regression_ae_one	0.5	0.63967
regression_nmf_one	0.5	0.642166
regression_vae_one	0.5	0.640058

## Sheet: Supp. Fig. 83
	Transcriptome ground truth																			Transcriptome ground truth
Allocation bias	0.397641	0.472807	0.488508	0.556221	0.557816	0.57621	0.64405	0.620342	0.629998	0.656963	0.674456	0.677409	0.700294	0.709871	0.726424	0.740089	PEHE		Allocation bias	-1.75192	-1.52965	-1.44432	-1.15834	-1.10961	-1.03935	-0.59985	-0.750638	-0.69515	-0.555417	-0.423929	-0.409386	-0.285115	-0.239748	-0.136152	-0.0821482	Cohen’s d
	0.405546	0.482453	0.497312	0.567419	0.568934	0.57808	0.657615	0.63342	0.638482	0.657174	0.685234	0.695817	0.704127	0.725624	0.735101	0.754702				-1.75463	-1.47561	-1.36505	-1.03859	-1.01043	-0.995713	-0.478041	-0.630158	-0.612006	-0.534767	-0.335944	-0.268518	-0.250918	-0.128262	-0.0746938	0.0123104
	0.396108	0.471833	0.487946	0.556807	0.557336	0.570283	0.647102	0.622661	0.631221	0.653076	0.678041	0.683677	0.700463	0.717346	0.730275	0.747008				-1.79977	-1.55759	-1.44479	-1.13066	-1.11908	-1.07871	-0.562898	-0.722659	-0.677671	-0.574338	-0.393299	-0.359049	-0.28164	-0.187064	-0.108821	-0.0367716
	0.39473	0.471642	0.486769	0.55595	0.554606	0.56919	0.647119	0.620609	0.629921	0.648214	0.677738	0.681419	0.696207	0.716897	0.728275	0.745438				-1.79986	-1.55448	-1.45998	-1.14569	-1.14594	-1.09243	-0.567676	-0.742401	-0.690408	-0.619284	-0.39516	-0.374265	-0.312959	-0.18932	-0.122396	-0.0464231
	0.396114	0.473638	0.492431	0.558601	0.561717	0.577097	0.648331	0.627722	0.638636	0.659783	0.687191	0.687513	0.707033	0.722794	0.737507	0.754418				-1.78583	-1.54038	-1.42176	-1.12895	-1.0838	-1.03054	-0.560237	-0.683195	-0.620348	-0.530056	-0.323211	-0.333299	-0.235316	-0.149578	-0.0594737	0.0106619
	0.407235	0.479795	0.495335	0.561952	0.563713	0.579927	0.647817	0.626185	0.638072	0.656689	0.68381	0.684113	0.704027	0.719235	0.733462	0.746853				-1.7258	-1.49685	-1.39855	-1.09671	-1.05979	-0.994062	-0.564026	-0.695695	-0.619596	-0.555665	-0.345078	-0.357403	-0.257214	-0.173549	-0.0867895	-0.0377203
	0.416915	0.487973	0.506415	0.566005	0.566153	0.584902	0.649036	0.629269	0.637569	0.662775	0.684087	0.690877	0.704555	0.72096	0.734395	0.749532				-1.65807	-1.42776	-1.30123	-1.07052	-1.04417	-0.963217	-0.545023	-0.675125	-0.629206	-0.51302	-0.348935	-0.308419	-0.25355	-0.162228	-0.0810584	-0.0205616
	0.436505	0.503905	0.517251	0.576704	0.57863	0.594361	0.650411	0.634705	0.642011	0.666689	0.684326	0.683778	0.706993	0.714568	0.733085	0.743966				-1.55284	-1.31761	-1.23057	-0.983196	-0.93887	-0.879341	-0.527326	-0.634377	-0.594926	-0.474879	-0.348571	-0.355806	-0.235051	-0.205198	-0.0902498	-0.0563612
	0.459622	0.525478	0.53601	0.597291	0.595308	0.607957	0.66876	0.648014	0.652734	0.677454	0.691739	0.704679	0.708454	0.724471	0.733061	0.749873				-1.4064	-1.14909	-1.09332	-0.805889	-0.799082	-0.7679	-0.396591	-0.522721	-0.510932	-0.393132	-0.292355	-0.206562	-0.227759	-0.137599	-0.0904276	-0.0182733
	0.510493	0.55983	0.573672	0.625825	0.620325	0.639389	0.679705	0.668685	0.672748	0.692414	0.710022	0.715139	0.720609	0.737451	0.745565	0.757126				-1.10142	-0.907463	-0.827617	-0.591668	-0.618345	-0.521116	-0.316057	-0.365449	-0.3558	-0.278694	-0.159855	-0.136005	-0.138961	-0.0511173	-0.00631908	0.0276276
	0.543152	0.598068	0.66492	0.651815	0.686309	0.69614	0.707388	0.711161	0.716225	0.725347	0.7319	0.729736	0.748195	0.743082	0.753816	0.756755				-0.922064	-0.623586	-0.161191	-0.377551	-0.115048	-0.0832669	-0.124677	-0.0585492	-0.0309934	-0.0373308	-0.00794482	-0.0382397	0.0490198	-0.0144085	0.0467027	0.0249771
	Response noise																			Response noise
	Receptome ground truth																			Receptome ground truth
Allocation bias	0.443254	0.483873	0.496081	0.54429	0.541086	0.559033	0.607228	0.585068	0.601427	0.620753	0.631257	0.627993	0.658045	0.660833	0.674329	0.687494	PEHE		Allocation bias	-1.42167	-1.06116	-1.00634	-0.697238	-0.705158	-0.611755	-0.377554	-0.491717	-0.336084	-0.316067	-0.228311	-0.303759	-0.0817658	-0.135707	-0.0406177	-0.00738569	Cohen’s d
	0.442874	0.477505	0.495426	0.532846	0.537486	0.555879	0.613379	0.577187	0.594567	0.617877	0.625527	0.635207	0.648759	0.657542	0.670339	0.682452				-1.37752	-1.09007	-0.981305	-0.783923	-0.749017	-0.62018	-0.315693	-0.567524	-0.416851	-0.342749	-0.286441	-0.243181	-0.176353	-0.160888	-0.0806303	-0.0515178
	0.437657	0.474571	0.495327	0.532309	0.535949	0.558946	0.609666	0.581553	0.593274	0.62018	0.627914	0.635392	0.650304	0.657291	0.671895	0.682591				-1.45624	-1.16037	-0.981949	-0.815055	-0.753824	-0.590155	-0.351726	-0.519935	-0.424507	-0.319915	-0.260499	-0.235218	-0.158948	-0.163827	-0.0646946	-0.0501123
	0.440161	0.47867	0.497782	0.534942	0.537856	0.561622	0.609353	0.57853	0.596146	0.619635	0.621566	0.634247	0.649508	0.656177	0.665259	0.676704				-1.44499	-1.13481	-0.969697	-0.80301	-0.747801	-0.570864	-0.357682	-0.561507	-0.401641	-0.330171	-0.323917	-0.257755	-0.16692	-0.173422	-0.126347	-0.1009
	0.442398	0.482105	0.497923	0.535682	0.539193	0.56029	0.606212	0.581371	0.598434	0.620267	0.626899	0.635386	0.652117	0.656623	0.673039	0.681543				-1.4281	-1.10897	-0.981976	-0.772851	-0.73364	-0.595106	-0.38068	-0.530333	-0.375441	-0.326226	-0.271804	-0.247146	-0.142573	-0.171711	-0.0542506	-0.0592404
	0.446657	0.488607	0.505028	0.533169	0.546121	0.565255	0.607387	0.583359	0.59893	0.624364	0.626166	0.633653	0.653706	0.653664	0.67035	0.679291				-1.38475	-1.03727	-0.900501	-0.742465	-0.650031	-0.53767	-0.36197	-0.49381	-0.36574	-0.281558	-0.276535	-0.257929	-0.125132	-0.198356	-0.0777703	-0.0790777
	0.455723	0.497	0.504221	0.539154	0.545679	0.565205	0.610781	0.591759	0.60175	0.627933	0.632782	0.636808	0.660667	0.659833	0.680637	0.68374				-1.29933	-0.9588	-0.93972	-0.683413	-0.675382	-0.556951	-0.325625	-0.425351	-0.344958	-0.244627	-0.218241	-0.23175	-0.0593321	-0.142663	0.0151501	-0.0397553
	0.463523	0.49853	0.517836	0.550446	0.554947	0.574222	0.612277	0.597267	0.608291	0.630822	0.642079	0.636694	0.662713	0.665266	0.679754	0.6903				-1.20816	-0.91615	-0.771973	-0.591884	-0.566672	-0.444213	-0.309572	-0.36644	-0.271497	-0.215164	-0.124787	-0.232214	-0.03988	-0.0928998	0.0072303	0.0171399
	0.480307	0.51194	0.530706	0.558149	0.561441	0.589419	0.612928	0.599799	0.617102	0.640764	0.643345	0.641272	0.662358	0.665786	0.680842	0.684623				-1.00897	-0.733037	-0.630865	-0.510059	-0.497781	-0.269885	-0.286276	-0.338388	-0.179677	-0.115421	-0.112276	-0.182585	-0.0433586	-0.0881341	0.0171791	-0.0324943
	0.517012	0.545212	0.560123	0.58843	0.592552	0.61138	0.620546	0.625967	0.636954	0.65075	0.659393	0.655739	0.67413	0.674615	0.687669	0.691701				-0.58796	-0.38849	-0.304443	-0.214931	-0.157209	-0.0433386	-0.220011	-0.0623124	0.016604	-0.0188639	0.0409706	-0.0477788	0.0622453	-0.00796408	0.0744702	0.0288612
	0.487606	0.521181	0.614111	0.57451	0.627231	0.641391	0.614939	0.646853	0.655876	0.670731	0.674585	0.662607	0.684585	0.681397	0.699942	0.702615				-0.959445	-0.679015	0.195182	-0.389811	0.170353	0.221272	-0.22801	0.135169	0.187456	0.156601	0.177421	0.0152518	0.153378	0.0521075	0.181316	0.121226
	Response noise																			Response noise
	Lesion mask inputs																			Lesion mask inputs
Allocation bias	0.465077	0.522181	0.539397	0.592099	0.599388	0.615005	0.66877	0.651411	0.663896	0.686747	0.704708	0.699166	0.733084	0.736484	0.75301	0.766655	PEHE		Allocation bias	-1.43865	-1.24675	-1.20615	-0.974349	-0.89944	-0.869885	-0.514419	-0.625665	-0.531264	-0.439894	-0.290474	-0.270278	-0.121142	-0.124448	-0.0113389	0.0382264	Cohen’s d
	0.473306	0.528383	0.552464	0.598792	0.606606	0.622344	0.682916	0.657753	0.666939	0.688056	0.706886	0.719515	0.72814	0.744469	0.754474	0.774471				-1.41883	-1.22152	-1.09756	-0.91397	-0.841283	-0.777427	-0.38689	-0.546249	-0.504104	-0.41778	-0.260944	-0.108781	-0.16415	-0.0564932	0.000525243	0.0969163
	0.466143	0.52216	0.544013	0.595588	0.597272	0.617095	0.676698	0.651335	0.662906	0.686368	0.70451	0.707663	0.723935	0.739004	0.755397	0.768732				-1.44701	-1.27777	-1.16089	-0.960789	-0.932154	-0.840764	-0.444086	-0.618361	-0.555312	-0.438796	-0.292306	-0.206893	-0.200794	-0.102658	0.00812536	0.0542281
	0.462752	0.518183	0.540025	0.591983	0.59454	0.617322	0.676332	0.649896	0.664819	0.683459	0.705266	0.710363	0.722012	0.741824	0.750752	0.76836				-1.46352	-1.31421	-1.19457	-0.999281	-0.959584	-0.837248	-0.451273	-0.629694	-0.528891	-0.47316	-0.282774	-0.185073	-0.215454	-0.0782775	-0.029546	0.0499373
	0.463288	0.521567	0.544544	0.592571	0.598141	0.617271	0.670513	0.653742	0.667113	0.687522	0.705797	0.713863	0.72765	0.741046	0.757018	0.77172				-1.45931	-1.28562	-1.15312	-0.984472	-0.921659	-0.836864	-0.49017	-0.596157	-0.504951	-0.429134	-0.276714	-0.157976	-0.166097	-0.0846927	0.0210715	0.0762617
	0.472446	0.527015	0.551993	0.593675	0.605834	0.625401	0.671184	0.658086	0.669896	0.69079	0.711613	0.71285	0.730527	0.741485	0.756302	0.770297				-1.41182	-1.24166	-1.08094	-0.919485	-0.837525	-0.750193	-0.475934	-0.54911	-0.471045	-0.401595	-0.222353	-0.161978	-0.141058	-0.0808412	0.015221	0.0657603
	0.482918	0.53491	0.553851	0.595073	0.605563	0.622635	0.670205	0.659251	0.667853	0.690796	0.708157	0.71223	0.73279	0.742747	0.757646	0.769037				-1.34074	-1.16882	-1.07244	-0.897838	-0.835039	-0.782002	-0.471674	-0.532494	-0.492533	-0.403269	-0.254275	-0.166587	-0.123351	-0.0712931	0.0260209	0.0562688
	0.496041	0.541926	0.566994	0.610578	0.61693	0.634939	0.679914	0.668009	0.677116	0.695028	0.713987	0.712493	0.735909	0.743056	0.756227	0.767518				-1.26803	-1.08547	-0.974413	-0.787056	-0.735179	-0.670428	-0.386332	-0.465874	-0.408916	-0.36118	-0.208416	-0.166929	-0.0961055	-0.0697538	0.0148036	0.0449819
	0.516043	0.566213	0.581383	0.62778	0.631809	0.648512	0.687342	0.676867	0.688544	0.706731	0.720342	0.728015	0.734836	0.746712	0.757003	0.768823				-1.1026	-0.865975	-0.836827	-0.610176	-0.579745	-0.524826	-0.321195	-0.363048	-0.299781	-0.251008	-0.148937	-0.0386358	-0.106265	-0.0392431	0.021041	0.0541524
	0.562106	0.597824	0.61714	0.654126	0.658936	0.672375	0.693236	0.699508	0.705593	0.71669	0.736267	0.735809	0.749781	0.755979	0.769182	0.775526				-0.769551	-0.626253	-0.548532	-0.396564	-0.346075	-0.312848	-0.268345	-0.166588	-0.146527	-0.159512	-0.0111992	0.0217396	0.019927	0.0345034	0.114892	0.10537
	0.567371	0.614346	0.691449	0.666458	0.708936	0.722274	0.714743	0.730766	0.740475	0.749066	0.751981	0.7464	0.769884	0.7635	0.774999	0.781363				-0.79603	-0.523847	0.0338648	-0.316098	0.0648101	0.101206	-0.10578	0.0929998	0.138297	0.104737	0.11557	0.0995161	0.17298	0.0928356	0.15856	0.149177
	Response noise																			Response noise
	Disconnectome map inputs																			Disconnectome map inputs
Allocation bias	0.304275	0.36593	0.417642	0.450935	0.460185	0.495856	0.545462	0.515282	0.534075	0.570483	0.572746	0.58175	0.604269	0.613773	0.628542	0.646169	PEHE		Allocation bias	-2.40067	-2.16612	-1.65947	-1.58451	-1.46341	-1.1612	-0.903088	-1.09418	-0.925998	-0.697881	-0.678784	-0.652217	-0.479024	-0.455641	-0.342772	-0.267713	Cohen’s d
	0.309336	0.373568	0.419669	0.453367	0.464266	0.496655	0.55095	0.522481	0.53731	0.574449	0.580935	0.586945	0.608441	0.61865	0.634853	0.646431				-2.38006	-2.07368	-1.63434	-1.51399	-1.40739	-1.14359	-0.819405	-1.00285	-0.888279	-0.650789	-0.594444	-0.594139	-0.434591	-0.403844	-0.286618	-0.258573
	0.306652	0.369028	0.416646	0.446769	0.459413	0.494401	0.544678	0.516689	0.533758	0.573788	0.574409	0.584949	0.60518	0.616235	0.626257	0.641373				-2.40572	-2.13371	-1.6676	-1.59072	-1.47244	-1.16691	-0.883247	-1.07603	-0.924103	-0.658756	-0.663232	-0.617374	-0.471409	-0.428972	-0.362874	-0.302472
	0.30867	0.370531	0.417446	0.450147	0.461559	0.49776	0.545676	0.51932	0.5354	0.569436	0.575031	0.583274	0.603828	0.616197	0.628027	0.643974				-2.37465	-2.11828	-1.64716	-1.56611	-1.43445	-1.14503	-0.879697	-1.03843	-0.916847	-0.704492	-0.654867	-0.633867	-0.488049	-0.430564	-0.348856	-0.281193
	0.307769	0.374179	0.419906	0.45499	0.46621	0.497808	0.550542	0.523766	0.540637	0.574801	0.581069	0.586548	0.611321	0.619576	0.633478	0.646669				-2.37997	-2.08789	-1.61774	-1.51947	-1.38959	-1.14014	-0.832223	-0.998078	-0.86012	-0.647807	-0.602164	-0.598742	-0.416743	-0.400558	-0.301106	-0.258152
	0.310865	0.377505	0.422164	0.456471	0.467191	0.501505	0.546869	0.522257	0.538244	0.57397	0.577021	0.581436	0.607971	0.614581	0.631848	0.644806				-2.37078	-2.05025	-1.60313	-1.51051	-1.37259	-1.11844	-0.877279	-1.00259	-0.893067	-0.668301	-0.637709	-0.65175	-0.453227	-0.4488	-0.313933	-0.278133
	0.314773	0.381097	0.427823	0.462482	0.473247	0.508766	0.553245	0.528422	0.548069	0.58146	0.587492	0.589548	0.617471	0.621383	0.642834	0.65281				-2.28268	-2.01133	-1.55301	-1.44616	-1.32635	-1.03764	-0.806738	-0.962032	-0.798704	-0.594907	-0.551193	-0.581532	-0.365062	-0.38683	-0.225505	-0.209154
	0.330493	0.3879	0.439769	0.461712	0.479718	0.512781	0.548895	0.530748	0.546199	0.577718	0.585451	0.588741	0.607962	0.619776	0.635812	0.648499				-2.14634	-1.90738	-1.39971	-1.44791	-1.2201	-0.995235	-0.859018	-0.934815	-0.80555	-0.634972	-0.562645	-0.587813	-0.445265	-0.400887	-0.281424	-0.244651
	0.342741	0.404656	0.453186	0.479525	0.494356	0.528068	0.562692	0.547504	0.562573	0.593958	0.596528	0.598754	0.623686	0.628369	0.646639	0.655171				-1.98078	-1.71379	-1.2753	-1.24152	-1.08497	-0.837623	-0.705273	-0.762552	-0.649143	-0.486995	-0.473073	-0.494954	-0.310694	-0.334717	-0.194976	-0.192704
	0.390229	0.443372	0.485855	0.51314	0.519333	0.559219	0.582243	0.571746	0.588273	0.604977	0.619215	0.616425	0.635453	0.644975	0.656432	0.662034				-1.60134	-1.34392	-0.977123	-0.896512	-0.839106	-0.528585	-0.542316	-0.51683	-0.39933	-0.380836	-0.258622	-0.344626	-0.206339	-0.1966	-0.117453	-0.141507
	0.420162	0.471904	0.587167	0.529416	0.597202	0.616771	0.593006	0.617981	0.637547	0.639537	0.653845	0.638258	0.666478	0.656845	0.68352	0.676788				-1.35984	-0.913934	-0.0639191	-0.661717	-0.105792	-0.00602162	-0.411062	-0.112311	0.0300396	-0.0760614	0.0217928	-0.156453	0.0427898	-0.0980266	0.0883687	-0.0291881
	Response noise																			Response noise
	Allocation bias by location																			Allocation bias by location
Allocation bias	0.419041	0.475707	0.494557	0.546526	0.549903	0.569357	0.626603	0.600132	0.616261	0.639499	0.654372	0.653339	0.678872	0.686144	0.702063	0.718248	PEHE		Allocation bias	-1.4939	-1.26303	-1.16818	-0.931313	-0.880001	-0.786728	-0.512554	-0.626626	-0.508772	-0.426547	-0.313645	-0.351392	-0.194441	-0.174569	-0.0767746	-0.0132668	Cohen’s d
	0.415418	0.471583	0.498497	0.544861	0.5523	0.574387	0.627423	0.599966	0.617928	0.640258	0.653982	0.654697	0.675524	0.684729	0.699109	0.713093				-1.52384	-1.31778	-1.10669	-0.963331	-0.863176	-0.728604	-0.503	-0.628899	-0.50419	-0.422708	-0.32107	-0.340852	-0.223384	-0.185742	-0.0994454	-0.0502977
	0.415399	0.473845	0.498082	0.546507	0.550134	0.569478	0.627124	0.601512	0.614299	0.639314	0.651285	0.653532	0.675267	0.682298	0.70063	0.712978				-1.52588	-1.30409	-1.11348	-0.947035	-0.889021	-0.77669	-0.506621	-0.613775	-0.534084	-0.429775	-0.341276	-0.349155	-0.225793	-0.203624	-0.0883172	-0.0512582
	0.419006	0.476903	0.501263	0.547854	0.553677	0.57304	0.62935	0.605418	0.617147	0.634856	0.655902	0.658081	0.673484	0.688208	0.699986	0.714564				-1.49749	-1.27956	-1.09855	-0.933323	-0.862137	-0.754447	-0.490152	-0.585316	-0.509731	-0.47413	-0.30285	-0.315601	-0.238445	-0.159592	-0.093224	-0.0398353
	0.422782	0.48424	0.500951	0.555987	0.555326	0.572356	0.633094	0.608245	0.623226	0.639569	0.658719	0.664052	0.681566	0.691395	0.706723	0.717907				-1.46877	-1.21017	-1.1026	-0.855117	-0.841043	-0.76083	-0.456676	-0.550799	-0.455406	-0.432895	-0.276169	-0.264356	-0.17562	-0.134143	-0.0422025	-0.0156222
	0.436623	0.491324	0.505241	0.560377	0.560347	0.577887	0.634052	0.610259	0.623991	0.639894	0.6621	0.6639	0.680024	0.691831	0.70508	0.716497				-1.39741	-1.1588	-1.08379	-0.810444	-0.795752	-0.709182	-0.443105	-0.533425	-0.448911	-0.430806	-0.249381	-0.266413	-0.188723	-0.131974	-0.05484	-0.0260026
	0.447232	0.499989	0.509002	0.561013	0.563618	0.575239	0.63877	0.613822	0.623599	0.639279	0.662006	0.666227	0.68083	0.694485	0.707936	0.721814				-1.3234	-1.0806	-1.036	-0.792532	-0.750613	-0.730573	-0.400611	-0.496219	-0.446338	-0.430332	-0.248835	-0.243274	-0.179131	-0.110544	-0.0332047	0.0120067
	0.459449	0.50949	0.518559	0.572906	0.569191	0.579334	0.643194	0.620101	0.625335	0.642285	0.664963	0.665407	0.681365	0.693602	0.709175	0.721262				-1.27186	-1.01301	-0.972217	-0.709287	-0.705073	-0.692217	-0.367616	-0.452698	-0.432631	-0.405139	-0.22866	-0.250608	-0.176022	-0.116979	-0.0245809	0.00817143
	0.476811	0.526811	0.525112	0.583836	0.575505	0.585383	0.651264	0.625628	0.62872	0.648622	0.666492	0.674296	0.674715	0.699166	0.703543	0.723253				-1.13849	-0.852445	-0.909487	-0.58606	-0.632532	-0.634769	-0.287154	-0.386691	-0.398621	-0.34541	-0.212645	-0.173651	-0.22963	-0.0754697	-0.0658842	0.021927
	0.512876	0.555172	0.548803	0.604536	0.596035	0.597932	0.661693	0.638122	0.642066	0.642197	0.674839	0.681189	0.682088	0.704653	0.705076	0.722674				-0.865146	-0.633558	-0.71191	-0.426467	-0.472119	-0.515102	-0.214464	-0.288729	-0.287832	-0.394709	-0.14469	-0.126042	-0.168004	-0.0354137	-0.0524906	0.017548
	0.519545	0.566182	0.544767	0.61691	0.595257	0.588404	0.664403	0.643402	0.644374	0.636501	0.678797	0.682597	0.68533	0.70839	0.712595	0.734172				-0.817037	-0.5384	-0.748153	-0.329602	-0.47474	-0.602773	-0.176722	-0.249988	-0.269127	-0.454622	-0.116378	-0.113329	-0.145497	-0.00933812	0.00071262	0.0953379
	Response noise																			Response noise
	Unobservable allocation bias																			Unobservable allocation bias
Allocation bias	0.418384	0.47849	0.49462	0.550784	0.551935	0.568057	0.623954	0.604917	0.615937	0.637908	0.656612	0.651339	0.68327	0.687912	0.706009	0.715285	PEHE		Allocation bias	-1.52734	-1.25836	-1.17812	-0.920998	-0.854518	-0.81312	-0.519587	-0.583782	-0.505215	-0.433034	-0.292172	-0.367395	-0.151731	-0.173945	-0.0481062	-0.0407668	Cohen’s d
	0.431964	0.488847	0.497107	0.558683	0.560311	0.562534	0.639239	0.617412	0.619627	0.634605	0.662576	0.675462	0.680713	0.69877	0.710994	0.725865				-1.47407	-1.17413	-1.15199	-0.80977	-0.778747	-0.836922	-0.370309	-0.456326	-0.462157	-0.443711	-0.235386	-0.176063	-0.168805	-0.0862363	-0.0107257	0.0342066
	0.420305	0.474159	0.489791	0.544473	0.547755	0.558274	0.626505	0.602445	0.612696	0.630639	0.655355	0.662147	0.677003	0.693239	0.703768	0.71746				-1.54647	-1.30956	-1.21464	-0.947888	-0.893195	-0.886585	-0.477816	-0.594064	-0.527588	-0.482335	-0.299727	-0.282147	-0.199208	-0.130274	-0.064529	-0.0240187
	0.415247	0.474458	0.485711	0.545848	0.543041	0.560076	0.624176	0.597015	0.613388	0.630695	0.650362	0.65595	0.673978	0.686301	0.70051	0.711947				-1.5808	-1.31385	-1.25274	-0.96356	-0.937551	-0.866494	-0.50167	-0.643344	-0.519411	-0.489415	-0.3371	-0.331944	-0.223662	-0.17942	-0.0885422	-0.061968
	0.415787	0.473849	0.49309	0.543791	0.552283	0.569735	0.619404	0.606227	0.620242	0.642591	0.661282	0.661179	0.682674	0.692639	0.708891	0.723381				-1.5668	-1.32475	-1.19755	-0.997526	-0.859294	-0.792833	-0.537882	-0.576798	-0.467865	-0.390303	-0.252245	-0.295118	-0.155976	-0.135378	-0.0264328	0.0176532
	0.417193	0.475147	0.496911	0.540601	0.551693	0.573952	0.618854	0.601865	0.620341	0.638846	0.655696	0.653991	0.679278	0.685301	0.702406	0.71472				-1.54793	-1.30722	-1.14079	-0.979703	-0.854863	-0.741796	-0.540108	-0.60687	-0.457921	-0.420107	-0.29481	-0.343356	-0.180668	-0.188378	-0.0738984	-0.0434828
	0.425149	0.483107	0.507173	0.54632	0.55619	0.577067	0.618833	0.608846	0.623606	0.646568	0.658318	0.659804	0.686028	0.687058	0.70884	0.714608				-1.48368	-1.24264	-1.07767	-0.939947	-0.848029	-0.740559	-0.538683	-0.567899	-0.446029	-0.364846	-0.280302	-0.312417	-0.130775	-0.17914	-0.0270341	-0.0450065
	0.439091	0.490889	0.519172	0.555535	0.568727	0.591545	0.620723	0.612314	0.630472	0.6522	0.661518	0.654423	0.687779	0.68605	0.704912	0.712725				-1.36789	-1.13398	-0.958977	-0.852763	-0.717685	-0.598724	-0.50804	-0.529408	-0.382879	-0.310319	-0.25559	-0.347952	-0.114894	-0.186703	-0.0560037	-0.0584746
	0.460938	0.50947	0.542299	0.573626	0.585389	0.611751	0.634234	0.624031	0.643953	0.667773	0.669413	0.670563	0.696064	0.689147	0.709991	0.711083				-1.20165	-0.97872	-0.777706	-0.699811	-0.581054	-0.419999	-0.411192	-0.429424	-0.268797	-0.184011	-0.189484	-0.22132	-0.0517189	-0.162863	-0.0183841	-0.0703658
	0.515531	0.552633	0.585821	0.612974	0.618832	0.650686	0.645315	0.654269	0.670514	0.698022	0.69404	0.687067	0.713669	0.706927	0.727622	0.724662				-0.800623	-0.646324	-0.437276	-0.378485	-0.29984	-0.0967913	-0.316109	-0.172769	-0.0489913	0.0572034	0.00490926	-0.0938699	0.0826008	-0.0301087	0.109766	0.0269338
	nan	nan	0.726092	nan	0.714983	0.748018	nan	0.71312	0.73322	0.756232	0.724605	0.707277	0.751001	0.712784	0.737947	0.722825				nan	nan	0.569301	nan	0.414224	0.59297	nan	0.268769	0.40388	0.44469	0.227204	0.0556831	0.332785	0.0126787	0.178818	0.0137145
	Response noise																			Response noise

[truncated: 1 more sheets: Supp. Fig. 84]
